# Supplementary material for: Identification of microRNAs That Provide a Low Light Stress Tolerance-Mediated Signaling Pathway during Vegetative Growth in Rice
Source: Plants (Basel). 2022 Sep 28;11(19):2558. doi: 10.3390/plants11192558 (PMC9614602; doi:10.3390/plants11192558)
Supplement: Supplementary file 1 [file plants-11-02558-s001.zip]

Archive with 4 entries (4 files):
- Supplementary Figures.pdf
- Table S1(a-h)-List of Novel and Known miRNAs.xls
- Table S2(a-j)-List of DE-miRNAs.xlsx
- Table S3-List of miRNAs and target gene primers used in this study.xlsx
