# Supplementary material for: Identification of microRNAs That Provide a Low Light Stress Tolerance-Mediated Signaling Pathway during Vegetative Growth in Rice
Source: Plants (Basel). 2022 Sep 28;11(19):2558. doi: 10.3390/plants11192558 (PMC9614602; doi:10.3390/plants11192558)
Supplement: Supplementary file 1 [file plants-11-02558-s001.zip › Table S1(a-h)-List of Novel and Known miRNAs.xls]

## Sheet: IC-supplemernary Table S1a
Table S1a: List of Novel and known miRNA predicted by miRDeep2 for sample IR8-Control (IC)
Novel miRNAs predicted by miRDeep2
provisional id	miRDeep2 score	estimated probability that the miRNA candidate is a true positive	rfam alert	total read count	mature read count	loop read count	star read count	miRBase miRNA	consensus mature sequence	consensus star sequence	consensus precursor sequence	precursor coordinate
11_1449	26437	57 +/- 13%	-	51856	51796	55	5	-	aaguccucguguugcaucccu	aagcgugcuugcgcgagaguagu	aagcgugcuugcgcgagaguaguacuaggaugggugaccuccuggaaaguccucguguugcaucccu	11:12094127..12094194:+
11_1453	26437	57 +/- 13%	-	51856	51796	55	5	-	aaguccucguguugcaucccu	aagcgugcuugcgcgagaguagu	aagcgugcuugcgcgagaguaguacuaggaugggugaccuccuggaaaguccucguguugcaucccu	11:12096485..12096552:+
11_1511	26437	57 +/- 13%	-	51856	51796	55	5	-	aaguccucguguugcaucccu	aagcgugcuugcgcgagaguagu	aagcgugcuugcgcgagaguaguacuaggaugggugaccuccuggaaaguccucguguugcaucccu	11:12161590..12161657:+
11_1505	26437	57 +/- 13%	-	51856	51796	55	5	-	aaguccucguguugcaucccu	aagcgugcuugcgcgagaguagu	aagcgugcuugcgcgagaguaguacuaggaugggugaccuccuggaaaguccucguguugcaucccu	11:12151015..12151082:+
11_1425	26413.5	57 +/- 13%	-	51812	51772	37	3	-	aaguccucguguugcaucccu	accgugcuugcgcgagaguagu	accgugcuugcgcgagaguaguacuaggaugggugaccucuuguuaaguccucguguugcaucccu	11:12044521..12044587:+
11_1497	26413.5	57 +/- 13%	-	51812	51772	37	3	-	aaguccucguguugcaucccu	accgugcuugcgcgagaguagu	accgugcuugcgcgagaguaguacuaggaugggugaccucuuguuaaguccucguguugcaucccu	11:12121236..12121302:+
4_9113	5862.4	57 +/- 13%	-	11567	11529	0	38	-	aguuaauacgugugcuugggagu	aacaagccuucuauuaucuuucu	aacaagccuucuauuaucuuucuaguuaauacgugugcuugggagu	4:9136100..9136146:+
10_656	4149.2	57 +/- 13%	-	8144	8141	0	3	-	cgaaucccucucuuuccgcc	cggaucguuugggacuuucg	cgaaucccucucuuuccgcccccucggaucguuugggacuuucg	10:22448272..22448316:+
10_556	2782.1	57 +/- 13%	-	5480	4994	0	486	-	ugccggucauauguaucgaacu	cuucggaauugggcacaguauca	ugccggucauauguaucgaacuaacuucggaauugggcacaguauca	10:20475657..20475704:+
12_3604	798.8	57 +/- 13%	-	1571	1570	0	1	-	accgcuucaugaacuuucagg	uacagagagugaaguugauuau	uacagagagugaaguugauuaugaccgcuucaugaacuuucagg	12:26339658..26339702:-
8_14270	582.4	57 +/- 13%	-	1151	1130	2	19		agcucgucgggcuugcugcgguac	gccgagcacgcugcucgccgaguucu	agcucgucgggcuugcugcgguacagaucggcgccgagcacgcugcucgccgaguucu	8:25090056..25090114:+
1_5516	123.7	57 +/- 13%	-	245	244	0	1	-	cgaacccggaugggcccuca	uaggucuccgguucgaaccc	uaggucuccgguucgaacccggaugggcccucggaugaauuuuuauuuuuuuuucuccgguucgaacccggaugggcccuca	1:42634449..42634531:-
9_15608	103.8	57 +/- 13%	-	203	200	2	1	-	uuauguuaggaggggucauauu	gugaccccuucuaagacaacgaau	gugaccccuucuaagacaacgaaucuggacugacuaacgacgcuuaguccagauucguuauguuaggaggggucauauu	9:20693218..20693297:+
1_4968	93.8	57 +/- 13%	-	149	149	1	1	-	caaauccugucaucccuacc	agggauguagcgaagcuugguagc	agggauguagcgaagcuugguagcguguuuguuuuggguacaaaaugucacagguucaaauccugucaucccuacc	1:18997667..18997743:-
5_10844	73	57 +/- 13%	-	147	144	2	1	-	uaauccugaggucgagagu	uccugugacaacuggguucgucac	uaauccugaggucgagaguucgagccucucucaccccaaauauugagugaugagggaaugcuccugugacaacuggguucgucac	5:26634597..26634682:+
2_6055	66.3	57 +/- 13%	-	132	131	0	1	-	uggacgucgaggaacuacaucu	auguguuccucucgcuauccggc	auguguuccucucgcuauccggcgcggaauuuguugaugcgauuggacgucgaggaacuacaucu	2:24564667..24564732:+
8_13870	47.2	57 +/- 13%	-	98	48	0	50	-	ucaagugaugagagaaaaacugc	auuuaagucucugaugua	ucaagugaugagagaaaaacugcaacaauaugaugggagauaugcuccugugauuccuaaguauuuaagucucugaugua	8:1620416..1620496:+
12_2411	44.3	57 +/- 13%	-	88	87	0	1	-	ucacggucgaggaccucuugaagc	aucaagaaguuugagacccuguc	aucaagaaguuugagacccugucguaccugccaccgcucacggucgaggaccucuugaagc	12:11277592..11277653:+
7_13570	42.6	57 +/- 13%	-	83	52	30	1	-	guggaaccuuguuaaggucggaac	uccgacccauacaagguuccguc	uccgacccauacaagguuccgucgccugcauuguuccaagagugucuuggacgaaagcaggaaguggaaccuuguuaaggucggaac	7:13120589..13120676:-
8_14505	37.5	57 +/- 13%	-	78	73	0	5	-	cgugucccaccaggcgugcc	acacuggccugggagaucugcuu	cgugucccaccaggcgugccaaaagcguguugaugcaaaaauacacacuggccugggagaucugcuu	8:5524847..5524914:-
3_8423	29.7	57 +/- 13%	-	58	57	0	1	-	gagacuguuuggcugagcuccagc	ggaguuguagcugugccaaac	gagacuguuuggcugagcuccagcucccggagggguggagcuggaguuguagcugugccaaac	3:13639030..13639093:-
2_6755	16.4	57 +/- 13%	-	32	12	12	8	-	cggggccaguuccggcgg	ggcggauccggucacccg	cggggccaguuccggcggaggguaggccaugcccgccggauucgguagccacgaccuccuugccggcggauccggucacccg	2:15445961..15446043:-
5_10884	15.5	57 +/- 13%	-	30	14	13	3	-	cggggccgguuccgguggagg	cgccggcggauccagccacccg	cggggccgguuccgguggaggugaggccuuuuggccgccggaucuggcagccacgaccuccccgccggcggauccagccacccg	5:29460032..29460116:+
5_10995	10.7	57 +/- 13%	-	30	25	0	5	-	augaaugaugaaaugcacugggcu	ccuagaaagcauugucugacac	augaaugaugaaaugcacugggcuccgagcagugauuuacaccgcguuuugauggauaugcguuugccuagaaagcauugucugacac	5:3009739..3009827:-
5_10788	10.2	57 +/- 13%	-	19	6	0	13	-	uauugccuacauucauuuagaugu	aucuauauguaugugggcaaugcu	uauugccuacauucauuuagauguuaaugaaucuagacauauguauguguuuagauuuauuaacaucuauauguaugugggcaaugcu	5:22630019..22630107:+
3_8143	2.1	45 +/- 15%	-	9	7	0	2	-	agcgcgaagccgagcauguaagg	ucagcguugcaaucugcuuc	agcgcgaagccgagcauguaaggagaucgaucagcguugcaaucugcuuc	3:1787906..1787956:-
11_1402	1.9	14 +/- 11%	-	4	3	0	1	-	auccaucccgcgcgcuucgca	cguugccgccgugaccgg	auccaucccgcgcgcuucgcaccguccuuguucagccacugccgcgagccagcugggaggugcguugccgccgugaccgg	11:9999168..9999248:+
2_7152	1.5	14 +/- 11%	-	9	8	0	1	-	ucgugcugcgaaauccgaacu	ugcggacuugcgguugcuuuu	ugcggacuugcgguugcuuuuguucgucuucucccggagauucggcguguucgugcugcgaaauccgaacu	2:34880873..34880944:-
4_9731	1.5	14 +/- 11%	-	30	10	2	18	-	aauggaccgcacgcgaaaaugagu	uuucgugugcgguccauuua	uuucgugugcgguccauuuaagaggaccgcacgagaaaaucgauuuuuccaugcuguccucuuaaauggaccgcacgcgaaaaugagu	4:5578751..5578839:-
4_9607	1.4	14 +/- 11%	-	146	146	0	0	-	acgccggcgggggccucgg	gcggucgucgucggcgggc	gcggucgucgucggcgggcgggcccccgagggcggcgccggccccgggguucgacgacgccggcgggggccucgg	4:30842955..30843030:+
9_15832	1.3	14 +/- 11%	-	12	8	3	1	-	agacggccguaugcaaaaaugagc	uuuugcaugcggccccuuaagug	uuuugcaugcggccccuuaaguggcccguauggaaaaaucgauuuucucauacgggccucuuaagacggccguaugcaaaaaugagc	9:12500153..12500240:-
5_10582	1.3	14 +/- 11%	-	18	17	1	0	-	uuucgugugcgguccauuua	aauggaccgcaugcgaaaau	uuucgugugcgguccauuuaagaggacuacacugaaaauaggcucauuuucgugugagguccucuuaaauggaccgcaugcgaaaau	5:8900561..8900648:+
8_14478	1.3	14 +/- 11%	-	20	20	0	0	-	cggcgcggcugcuccggc	ugaggcggcucgugaggu	ugaggcggcucgugagguccauggcgguggcgccgccgcugccgccggcaccggcgcggcugcuccggc	8:4416875..4416944:-
2_5781	1.2	14 +/- 11%	-	15	15	0	0	-	uuuguuguauuagggaaugucucg	ugacauuuccuaguacaacaaauc	ugacauuuccuaguacaacaaaucugucaggagcuuauccagauuuguuguauuagggaaugucucg	2:10873082..10873149:+
2_6091	1.2	14 +/- 11%	-	27	27	0	0	-	ccgccucgaagcucccug	gggagccagcgaggcagcg	gggagccagcgaggcagcgacgugccuccaggccgcgcgccgccgucgccgccucgaagcucccug	2:26262793..26262859:+
2_5778	1.2	14 +/- 11%	-	126	126	0	0	-	ccggcgggggccucggga	ccgaggcccccuggc	ccggcgggggccucgggacagugcgcacuaagggccgaggggcgugacauggcaccccgaggcccccuggc	2:10337587..10337658:+
5_11074	1.2	14 +/- 11%	-	200	200	0	0	-	uuaucuuaggaggggucacauu	ugugaccccuucuagauugaug	ugugaccccuucuagauugauguauguggacacccuuaucuuaggaggggucacauu	5:6190855..6190912:-
1_4940	1.2	14 +/- 11%	-	11	11	0	0	-	aauggacugcacguguaaaugagc	ucauuuacgcgugcaguccauuaa	ucauuuacgcgugcaguccauuaagaggaccacauggaaaaaaucgauuuuuccgugcgguucucuuaaauggacugcacguguaaaugagc	1:15442278..15442370:-
5_10717	1.1	14 +/- 11%	-	39	39	0	0	-	cugggccgcgcgcgcgcc	caaccucgagcgaggcccagau	caaccucgagcgaggcccagaugugagaugcccaccgaucugggccgcgcgcgcgcc	5:19762829..19762886:+
6_11700	1.1	14 +/- 11%	-	13	13	0	0	-	uguuucucucagugguaucauggu	cauguuaccauugaaggaaacaac	uguuucucucagugguaucaugguaucagagcuacucauaagaguuguugcugugguaccauguuaccauugaaggaaacaac	6:13329846..13329929:+
11_1414	1.1	14 +/- 11%	-	51	19	32	0	-	auaaguggguuugugggcuggccc	gcuggcuuuugaacccauuuaug	gcuggcuuuugaacccauuuaugggcuauucaaguggguaaaccauagguuggugcacuuaaauggccuauaaguggguuugugggcuggccc	11:11396756..11396839:+
7_13606	1	14 +/- 11%	-	232	232	0	0	-	aacgauuugguaccgugaggu	cucacgguacguaucaaauugugua	cucacgguacguaucaaauuguguaagauccaacgaucaaaaacgauuugguaccgugaggu	7:17179389..17179451:-
1_4034	1	14 +/- 11%	-	27	27	0	0	-	gaaacuguuuggaugggcuccagc	uggagccgugccaaacagacccag	gaaacuguuuggaugggcuccagcuccagccuccaggagagguggagcuggagccgugccaaacagacccag	1:20588441..20588513:+
5_10612	1	14 +/- 11%	-	36	34	2	0	-	cggaaacgauuugguagcgugagg	ucacgguaucaaaucguuuucgau	ucacgguaucaaaucguuuucgauuguuggaucuagcuggguaggauauccaaugaucggaaacgauuugguagcgugagg	5:12892111..12892192:+
3_8884	1	14 +/- 11%	-	41	41	0	0	-	acuagguuuguuuauuuugggac	uccaaaauaaacaaacguaguau	uccaaaauaaacaaacguaguauagggugugacacaucccguacuagguuuguuuauuuugggac	3:33572263..33572328:-
8_14855	1	14 +/- 11%	-	12	12	0	0	-	ugugucacugacgugugggcc	cccacaugucagugucgcaac	ugugucacugacgugugggccauaguaaaaguggggcccacaugucagugucgcaac	8:24887664..24887721:-
2_5777	0.9	0 +/- 2%	-	126	126	0	0	-	ccggcgggggccucggga	ccacucuccccgccaugu	ccacucuccccgccaugugguggcccggcgggggccucggga	2:10337563..10337605:+
7_13265	0.9	0 +/- 2%	-	19	18	0	1	-	cagcggcuucguggacgaguccg	guccgccacgccgacagggac	guccgccacgccgacagggacaacagcggcuucguggacgaguccg	7:25572269..25572315:+
12_2559	0.9	0 +/- 2%	-	33	33	0	0	-	auucaucguacuagggugacgugu	acgucacaauaaaauaaauau	acgucacaauaaaauaaauauggacauguguccagauucaucguacuagggugacgugu	12:19186696..19186755:+
8_14830	0.9	0 +/- 2%	-	84	84	0	0	-	ucggaucugguaccuagguauc	uaucuuguagguaucaaaucugaua	uaucuuguagguaucaaaucugauaccuagguauaaugccacaucggcaugauacuguagguaucggaucugguaccuagguauc	8:24473894..24473979:-
11_2109	0.8	0 +/- 2%	-	47	47	0	0	-	aggacugcaucgaccacuacgagc	gcgaggugguugaggggaggaga	aggacugcaucgaccacuacgagcacgccucagcucaggcggcucaggcggcggcgaggugguugaggggaggaga	11:27725103..27725179:-
2_5947	0.7	0 +/- 2%	-	387	372	0	15	-	cugggccuggcgcacccca	uggggcccucgcgcgucgcccagg	uggggcccucgcgcgucgcccaggcauugcacugcugccugggccuggcgcacccca	2:20655589..20655646:+
11_1707	0.7	0 +/- 2%	-	47	47	0	0	-	aggacugcaucgaccacuacgagc	ccaugguggugaggugcugg	ccaugguggugaggugcuggaugaaggaggugcgcgagcucuccuacgacaucgaggacugcaucgaccacuacgagc	11:27724412..27724490:+
6_12808	0.6	0 +/- 2%	-	12	12	0	0	-	gauucaccucgucgcuggaugugg	acgcgccggcgcgcuguucug	acgcgccggcgcgcuguucugugccgucucuccccucaagcucggcggcaguggcacagauucaccucgucgcuggaugugg	6:30594726..30594808:-
2_5551	0.6	0 +/- 2%	-	58834	58830	0	4	-	gggccuguagcucagagg	auuagagcacguggcuac	gggccuguagcucagaggauuagagcacguggcuac	2:816464..816500:+
8_14090	0.5	0 +/- 2%	-	32	32	0	0	-	auggaugggaugggaugggau	cucgcccccucuccaaac	auggaugggaugggaugggauaccuuggauucgauuccaaucgagggcggagucaggucgucucgcccccucuccaaac	8:16344876..16344955:+
1_4144	0.5	0 +/- 2%	-	12	12	0	0	-	aggacugugugcugccggcau	gucggcgguguacauuccuac	aggacugugugcugccggcauaucccaucauuuggucggcgguguacauuccuac	1:25390913..25390968:+
2_5832	0.5	0 +/- 2%	-	54	54	0	0	-	ccgccaccggcgccgcuuccc	gcucggcgcggcaacggcgggg	ccgccaccggcgccgcuucccuucccaucucccucccuucucgccggcucggcgcggcaacggcgggg	2:13849049..13849117:+
6_11688	0.5	0 +/- 2%	-	20	20	0	0	-	aaaacuguuuggcuaggcuccagc	uggagcucugccgaacaggccuauaguac	aaaacuguuuggcuaggcuccagcuccagaagagguggaauuuuagcuggagcucugccgaacaggccuauaguac	6:12912303..12912379:+
8_14125	0.5	0 +/- 2%	-	62	62	0	0	-	cggaaacgauuugguacugugagg	uuaugguaccaaaucguuagau	uuaugguaccaaaucguuagaucaaacuaucggaaacgauuugguacugugagg	8:18656536..18656590:+
8_14745	0.5	0 +/- 2%	-	14	14	0	0	-	guguuuggguuucucugagac	cucuggaugaccgagagaugc	guguuuggguuucucugagacaggacgaggagcacgagcuugagcuagguccuucuuuugaucucuggaugaccgagagaugc	8:21954839..21954922:-
3_8311	0.5	0 +/- 2%	-	69	69	0	0	-	cugcacugccucuucccuggg	ugugugaggagcaggcc	cugcacugccucuucccugggccaucgcgucugugugaggagcaggcc	3:8396625..8396673:-
10_370	0.5	0 +/- 2%	-	671	670	1	0	-	uggccggugaagaaaaccucgauu	ucggggcugaucggccgcc	uggccggugaagaaaaccucgauuaaaaacaccaucuuucggggcugaucggccgcc	10:11579843..11579900:+
12_3380	0.4	0 +/- 2%	-	9944	9941	0	3	-	cuguggcuggauugaaucc	cguaacaagguagccguag	cguaacaagguagccguaggggaaccuguggcuggauugaaucc	12:20638813..20638857:-
2_5833	0.4	0 +/- 2%	-	10	9	1	0	-	agccacgcggacgcugugcucgcc	cgagcacagcguugccgcuguggccaa	cgagcacagcguugccgcuguggccaacguugaugccgucgucggcugugccgacgcgugaagccacgcggacgcugugcucgcc	2:13916620..13916705:+
5_11345	0.4	0 +/- 2%	-	17	16	1	0	-	uuacccucguuggcgugacagugu	acugucacggccaccguagguggcg	uuacccucguuggcgugacaguguuauuuggucacgucgcuuucgcuaguguaacaggauaaaacugucacggccaccguagguggcg	5:25658250..25658338:-
6_12356	0.3	0 +/- 2%	-	585	580	5	0	-	auuacggggcucaguagcgug	ggucaacugaguuucgguacgguug	ggucaacugaguuucgguacgguugauaaccagaggagacgugguucugcgauuacggggcucaguagcgug	6:15694763..15694835:-
1_4429	0.3	0 +/- 2%	-	11	10	1	0	-	acgugacuuugacugcagaggauc	uccuuugcagccaaauuuaugaugu	uccuuugcagccaaauuuaugaugucuuuaucacugacauguggauucaggaaucagugauaaagucacgugacuuugacugcagaggauc	1:34861338..34861429:+
4_9492	0.3	0 +/- 2%	-	14	14	0	0	-	acgcuucgucaucuggucuguggg	gacggacucguucccuugaagcuaua	acgcuucgucaucuggucuguggggaaucauguucccgacggacucguucccuugaagcuaua	4:25386653..25386716:+
5_11375	0.3	0 +/- 2%	-	11	11	0	0	-	auggugggugugguugggggcg	cccgcagaucaaggggcugaccgggu	auggugggugugguugggggcgugaaggauuggcggggacgcacgacucguggggcccgcagaucaaggggcugaccgggu	5:26916778..26916859:-
3_8775	0.2	0 +/- 2%	-	336	334	0	2	-	uaggccugaugccacgucaccugu	accggugaugcuuugauuagg	uaggccugaugccacgucaccuguagcuagggcuuugaccggugaugcuuugauuagg	3:31184006..31184064:-
4_9534	0.2	0 +/- 2%	-	227	225	0	2	-	uaggccugaugccacgucacuguu	gaugcuaugaucaggccgagac	uaggccugaugccacgucacuguuagccacgagcauugagcugugaugcuaugaucaggccgagac	4:27239126..27239192:+
11_1524	0.2	0 +/- 2%	-	11	11	0	0	-	uccauucucgauccgucacaggug	ccugugacggcccgcaaccggauggcuc	uccauucucgauccgucacaggugacuagaugccugugacggcccgcaaccggauggcuc	11:13523591..13523651:+
10_427	0.2	0 +/- 2%	-	77	77	0	0	-	ucagauugagccgaguuuaa	gagcucgucucaccuggac	gagcucgucucaccuggacagagcauacaucgucaguucagauugagccgaguuuaa	10:16142458..16142515:+
5_11360	0.2	0 +/- 2%	-	479	478	0	1	-	agagacgugggucacugacguggg	uggaucgcgcuccucugacgu	uggaucgcgcuccucugacguaaagucagagagacgugggucacugacguggg	5:26570148..26570201:-
5_10885	0.2	0 +/- 2%	-	191	191	0	0	-	uaggagggcgcggcggcc	gugauggcgccguaggcg	uaggagggcgcggcggccaggccgucggugaagagcaugaaguaguugguggagaaggccggggugauggcgccguaggcg	5:64704..64785:-
3_8803	0.2	0 +/- 2%	-	336	334	0	2	-	uaggccugaugccacgucaccugu	accggugaugcuuugauuagg	uaggccugaugccacgucaccuguagcuauggcuuugaccggugaugcuuugauuagg	3:31188225..31188283:-
3_8743	0.2	0 +/- 2%	-	336	334	0	2	-	uaggccugaugccacgucaccugu	accggugaugcuuugauuagg	uaggccugaugccacgucaccuguagcuauggcuuugaccggugaugcuuugauuagg	3:31179810..31179868:-
3_8761	0.2	0 +/- 2%	-	336	334	0	2	-	uaggccugaugccacgucaccugu	accggugaugcuuugauuagg	uaggccugaugccacgucaccuguagcuauggcuuugaccggugaugcuuugauuagg	3:31181908..31181966:-
7_13232	0.1	0 +/- 2%	-	11	11	0	0	-	aaaacgugugcuguacuggcu	caaguaguagcagcaacguggga	aaaacgugugcuguacuggcuagcuagcaaguaguagcagcaacguggga	7:23584022..23584072:+
3_8787	0.1	0 +/- 2%	-	335	333	0	2	-	uaggccugaugccacgucaccugu	accggugaugcuuugauuagg	uaggccugaugccacgucaccuguagauacggcuuugaccggugaugcuuugauuagg	3:31186104..31186162:-
7_12963	0.1	0 +/- 2%	-	43	43	0	0	-	uggcugugaugaauuuggcu	ccgaggauuucaugccaagca	ccgaggauuucaugccaagcaugcagcacccucuugaugggagguguggucucauguggcugugaugaauuuggcu	7:6118561..6118637:+
7_13598	0.1	0 +/- 2%	-	17	17	0	0	-	ucuaucugucgcuagcucuguggc	cuaagggagagcgugcggucgaac	cuaagggagagcgugcggucgaacuggucaaagagcaccuccgcuccuggccuugcaggcguucuaucugucgcuagcucuguggc	7:16891436..16891522:-
12_2412	0	0 +/- 2%	-	92	87	0	5	-	ucacggucgaggaccucuugaagc	gggugccuugccucgaguuuagu	ucacggucgaggaccucuugaagcagaucgaguaccugcuccgguccaaaugggugccuugccucgaguuuagu	12:11277629..11277703:+
12_3359	0	0 +/- 2%	-	17	16	0	1	-	gaagucugggcuggucagaguuc	cuacucgggcuccuuuuc	gaagucugggcuggucagaguucaacucacuacucgggcuccuuuuc	12:20588238..20588285:-
9_15610	0	0 +/- 2%	-	1159	1159	0	0	-	uccucaguuuggauugcagg	cacaauuaagccaggcugucacuc	uccucaguuuggauugcaggccccgcaaccuuccugcacgaggcaggaauugcuaggcacacaauuaagccaggcugucacuc	9:20720488..20720571:+
3_8859	0	0 +/- 2%	-	12	12	0	0	-	aggacugugugcugccggcau	auuggggguguacauuccuac	aggacugugugcugccggcauaucccauuauuuauuggggguguacauuccuac	3:32932188..32932242:-
3_8169	0	0 +/- 2%	-	196	196	0	0	-	gagccgggacguggcggugg	accauaugauugugguucau	gagccgggacguggcggugggaaggugagcuuccguuuuuguuuuuuaccauaugauugugguucau	3:2486734..2486801:-
4_8985	0	0 +/- 2%	-	55	55	0	0	-	cccaaggaagcugacgagc	uuggcaacuuuccuugggac	uuggcaacuuuccuugggacacuaggcaugucagaaggcuuccaugcgaaaaugucuuuguuggcccaaggaagcugacgagc	4:4151100..4151183:+
2_6919	0	0 +/- 2%	-	2237	2236	0	1	-	uuugcaagaucagcuucuuguuu	auauggucugccaucuugc	uuugcaagaucagcuucuuguuuggaucucgagcacacgcacacgguccaggcaaucggcauauggucugccaucuugc	2:23768888..23768967:-
7_13647	0	0 +/- 2%	-	11	11	0	0	-	accggaucuaguaccucagguauc	uaccagauugguacuagacagggga	accggaucuaguaccucagguaucaaguaucguaucagauauuauugguaccagauugguacuagacagggga	7:20473346..20473419:-
3_8269	0	0 +/- 2%	-	524	524	0	0	-	acuuuggccuagacugagagcc	ccaucaguucugggcacauugucu	acuuuggccuagacugagagccaucaauguaaaugcccuuagauuuuugcuguggccaucaguucugggcacauugucu	3:7103398..7103477:-
3_8676	0	0 +/- 2%	-	54	53	1	0	-	uucgauucccacuacccgcucc	ggcggugggggauagaaua	ggcggugggggauagaauaguuugguagcugacaaggcucauaaccgugggguugcagguucgauucccacuacccgcucc	3:27613099..27613180:-
2_6212	0	0 +/- 2%	-	56	56	0	0	-	auuacccugucgucgacuacgugu	augucgacggcagcuagauagguugucc	auuacccugucgucgacuacguguugguguccgugccgccaugucgacggcagcuagauagguugucc	2:29415724..29415792:+
7_13648	0	0 +/- 2%	-	11	11	0	0	-	accggaucuaguaccucagguauc	uaucauaguacuagaucugguac	uaucauaguacuagaucugguaccucagauacuaaccggaucuaguaccucagguauc	7:20473395..20473453:-
mature miRBase miRNAs detected by miRDeep2
tag id	miRDeep2 score	estimated probability that the miRNA is a true positive	rfam alert	total read count	mature read count	loop read count	star read count	mature miRBase miRNA	consensus mature sequence	consensus star sequence	consensus precursor sequence	precursor coordinate
3_8734	11859.7	57 +/- 13%	-	23262	22848	0	414	osa-miR166j-5p	ucggaccaggcuucauucccc	gaaugacguccggucuga	gaaugacguccggucugaagaucgccguccccaggcgguggcuucggaccaggcuucauucccc	3:30392797..30392861:-
3_7293	2090.5	57 +/- 13%	-	4100	4023	0	77	osa-miR167e-5p	ugaagcugccagcaugaucug	agaucauccggcagcuucauc	ugaagcugccagcaugaucugaaagcaucucaaaccagcgaucagaucauccggcagcuucauc	3:3347691..3347755:+
8_14414	247.8	57 +/- 13%	-	485	455	0	30	osa-miR531b	cucgccggggcugcgugccgcc	uggcgcgcauccccgucgagc	cucgccggggcugcgugccgccauaguuggcgcgcauccccgucgagc	8:2557325..2557373:-
11_1673	242.4	57 +/- 13%	-	474	455	0	19	osa-miR531b	cucgccggggcugcgugccgcc	uggcgcgcauccccgucgagc	cucgccggggcugcgugccgccauagcuggcgcgcauccccgucgagc	11:26930691..26930739:+
8_14396	242.2	57 +/- 13%	-	474	455	0	19	osa-miR531b	cucgccggggcugcgugccgcc	uggcgcgcauccccgucgagc	cucgccggggcugcgugccgccauagcuggcgcgcauccccgucgagc	8:1220373..1220421:-
10_59	221	57 +/- 13%	-	433	432	0	1	osa-miR2102-3p	cggggccgguuccgguguagg	gccggcggaucuagccacccga	cggggccgguuccgguguaggggaggccguggccaccggauccggcauccacgaccuccccgccggcggaucuagccacccga	10:4833400..4833493:+
1_4869	84.4	57 +/- 13%	-	193	191	0	2	osa-miR530-3p	aggugcagaggcagaugcaac	uuccuggucucuuccugaucccu	uuccuggucucuuccugaucccuaggugcagaggcagaugcaac	4:8303545..8303589:-
4_9358	59.8	57 +/- 13%	-	117	114	0	3	osa-miR1868	aagcgugcucacggaaaacgaggg	cucguuuuccguaaacacgcuucc	aagcgugcucacggaaaacgagggagcagccaaggcauuguucuuaccgguuuaugaauuggcuacuuccucguuuuccguaaacacgcuucc	4:19715485..19715578:+
10_7	43.3	57 +/- 13%	-	84	59	0	25	osa-miR1846b-5p	ugaccccguucuccucgccgg	agugaggaggccggggccgcu	agugaggaggccggggccgcuggauccggugaccccguucuccucgccgg	10:529305..529355:+
2_6934	36.6	57 +/- 13%	-	71	38	1	32	osa-miR156c-5p	ugacagaagagagugagcac	gcucacugcucugucugucauc	ugacagaagagagugagcacacggccgggcggaacggcaccggcggaugugccgucgcggccgcgugcucacugcucugucugucauc	2:24119994..24120082:-
1_5006	25.1	57 +/- 13%	-	49	38	0	11	osa-miR156c-5p	ugacagaagagagugagcac	gcucacuucucucucuguc	ugacagaagagagugagcacacgugguuguuuccuugcauaaaugaugccuaugcuuggagcuacgcgugcucacuucucucucuguc	1:22524152..22524240:-
11_1988	24.1	57 +/- 13%	-	46	29	0	17	osa-miR535-5p	gugcuuucucccguugucacu	ugacaacgagagagagcacgc	ugacaacgagagagagcacgccggugcggcggucacggugagccggcccgcggcggcguaccugcgugcuuucucccguugucacu	11:16290532..16290618:-
4_9565	13.6	57 +/- 13%	-	27	18	0	9	osa-miR399j	gggcuccucucucuuggcagg	ugccaaaggagaguugcccu	gggcuccucucucuuggcagggagcaugugaagucuuuuguagcucacucauuuucagcccucugccaaaggagaguugcccu	4:28873132..28873215:+
8_14319	3.7	46 +/- 15%	-	7	5	0	2	osa-miR169m	ugggcagucuccuuggcuagc	uagccaaggaugacuugccugu	uagccaaggaugacuugccuguguccucccugaaggauuagcaauuuaaugauccuuuaagcugguucaugggcagucuccuuggcuagc	8:26817497..26817587:+
10_61	1.5	14 +/- 11%	-	285	284	0	1	osa-miR1862d	acuagguuuguuuauuuugggacg	aaaauaaacaaagcuaguacgggg	aaaauaaacaaagcuaguacggggauguggcacuuccuaguccuguacuagguuuguuuauuuugggacg	10:4833653..4833723:+
2_7123	1.5	14 +/- 11%	-	265	264	0	1	osa-miR164d	uggagaagcagggcacgugc	ugcgcuccuucuccagcau	uggagaagcagggcacgugcucgacggcggggcuggcuggccggccggcuugcagcaugugcgcuccuucuccagcau	2:33143572..33143650:-
1_4656	1.5	14 +/- 11%	-	456	455	0	1	osa-miR531b	cucgccggggcugcgugccgcc	auccccgucgagcguugcu	cucgccggggcugcgugccgccauagcuggugcgcauccccgucgagcguugcu	1:833935..833989:-
7_13582	1.4	14 +/- 11%	-	611	607	0	4	osa-miR398b	uguguucucaggucgccccug	cgagcugggaacacacggu	cgagcugggaacacacggugaugaggcggucuggucuuucguguguucucaggucgccccug	7:14598626..14598688:-
12_2124	1.4	14 +/- 11%	-	17	17	0	0	osa-miR1846a-5p	agugaggaggccggggccgcu	ugaccccggucugcucgcugg	agugaggaggccggggccgcugaauccggugaccccggucugcucgcugg	12:270798..270848:+
2_5901	1.3	14 +/- 11%	-	457	455	0	2	osa-miR531b	cucgccggggcugcgugccgcc	cggcgcgcauccccgucgagc	cucgccggggcugcgugccgccauauccggcgcgcauccccgucgagc	2:18431798..18431846:+
11_1305	1.2	14 +/- 11%	-	171	171	0	0	osa-miR1862e	cuagauuuguuuauuuugggacgg	aucccaaaaugaaaaaaucuagua	aucccaaaaugaaaaaaucuaguacauuauguguuugacauauccuguacuagauuuguuuauuuugggacgg	11:2523241..2523314:+
10_1004	1.2	14 +/- 11%	-	12408	12408	0	0	osa-miR166f	ucggaccaggcuucauucccc	ggaaugucgucuggccugaga	ggaaugucgucuggccugagaucguaccacagugguggguacacguggacggucucggaccaggcuucauucccc	10:14483304..14483379:-
8_14258	1.2	14 +/- 11%	-	246	244	0	2	osa-miR160f-5p	ugccuggcucccugaaugcc	uugagggagucaugcaggguu	ugccuggcucccugaaugccauccgagaagcgugccgcuguggccggcugcuuccugguuggcauugagggagucaugcaggguu	8:24396891..24396976:+
6_11928	1.1	14 +/- 11%	-	426	426	0	0	osa-miR160b-5p	ugccuggcucccuguaugcca	gcgugcaaggagccaagcaug	ugccuggcucccuguaugccacucauguagcccaauccaugguguguuuggaugcuguggguggcgugcaaggagccaagcaug	6:28081048..28081132:+
8_13941	1.1	14 +/- 11%	-	23	23	0	0	osa-miR171e-3p	ugauugagccgugccaauauc	uauuggggcgguucaaucaga	uauuggggcgguucaaucagaaagcuugugcuccggaagcgaggagcucuacucuuuugauugagccgugccaauauc	8:5369164..5369242:+
4_10324	1	14 +/- 11%	-	23	23	0	0	osa-miR171c-5p	ugauugagccgugccaauauc	uauuggugcgguucaaucaga	uauuggugcgguucaaucagaaagcuugugcuccgaaggcgaggggcuccacucuuugauugagccgugccaauauc	4:31713481..31713558:-
2_6483	1	14 +/- 11%	-	427	427	0	0	osa-miR160d-5p	ugccuggcucccuguaugcca	gcgugcaaggagccaagcaug	ugccuggcucccuguaugccacacauguagaccaacccauggugucugguugccuacuggguggcgugcaaggagccaagcaug	2:3511585..3511669:-
3_7250	1	14 +/- 11%	-	2199	2019	0	180	osa-miR528-5p	uggaaggggcaugcagagg	ccugugcuugccucuuccauu	uggaaggggcaugcagaggagcaggagauucaguuugaagcuggacuucacuuuugccucucucuccugugcuugccucuuccauu	3:1667329..1667415:+
6_11980	0.7	0 +/- 2%	-	32	32	0	0	osa-miR397a	uugagugcagcguugaugaac	ucaucagcgcuucacucaauc	uugagugcagcguugaugaacaacgguaaccgguccauguugaugcgcauuuggccggugaucugaucaucaucagcgcuucacucaauc	6:28489797..28489887:+
5_10580	0.6	0 +/- 2%	-	1119	1119	0	0	osa-miR1425-5p	uaggauucaauccuugcugcu	cagcaagaacuggaucuuaau	uaggauucaauccuugcugcuaaauguauugcuuauauucagcaauauaauguucagcagcaagaacuggaucuuaau	5:8862161..8862239:+
2_6122	0.5	0 +/- 2%	-	334	334	0	0	osa-miR394	uuggcauucuguccaccucc	aggugggcauacugccaaug	uuggcauucuguccaccuccuugucgaauccucagagacagaaaucucauaucuguugaucuuggaggugggcauacugccaaug	2:27148166..27148251:+
2_6506	0.5	0 +/- 2%	-	17	17	0	0	osa-miR2863b	ucguuuauuuggacuagagug	cacuaguucaacuaaaugaac	cacuaguucaacuaaaugaacuaaauuucacuuuuagaaucacaaaaaaugaaauguaguucguuuauuuggacuagagug	2:4195673..4195754:-
4_9355	0.4	0 +/- 2%	-	82	82	0	0	osa-miR1423-5p	aggcaacuacacguugggcgcucg	aggcccauaccguguuuccacugcccac	aggcccauaccguguuuccacugcccacccaacccauagcacaacacuaguauuugggaggcaacuacacguugggcgcucg	4:19715078..19715160:+
7_13405	0.3	0 +/- 2%	-	57	57	0	0	osa-miR6250	ucguccucucuugcuccuu	uuugcaagaaggggauagauc	ucguccucucuugcuccuuaagguuggggcaccaauaucuccauggugucaccaucuuugcaagaaggggauagauc	7:2030417..2030494:-
3_7911	0.2	0 +/- 2%	-	23	23	0	0	osa-miR171e-3p	ugauugagccgugccaauauc	uaugcaguaugguuuuguuugg	uaugcaguaugguuuuguuuggucugauugagccgugccaauauc	3:30027845..30027890:+
2_6921	-0.5	0 +/- 1%	-	67	67	0	0	osa-miR827	uuagaugaccaucagcaaac	ucucugguucauuugagg	uuagaugaccaucagcaaacaaguucgugagacgcaugcaugguuucgucgauucucugguucauuugagg	2:23901117..23901188:-
1_4804	-0.6	0 +/- 1%	-	147	147	0	0	osa-miR319b	uuggacugaagggugcucccu	auagcgaagcuuagcagaugagu	auagcgaagcuuagcagaugagugaaugaagcgggagguaacguuccgaucucgcgccgucuuugcuuggacugaagggugcucccu	1:6677578..6677665:-
8_14169	-0.7	0 +/- 1%	-	108	108	0	0	osa-miR156b-5p	uugacagaagagagugagcac	ucucgcuccuauguggcua	ucucgcuccuauguggcuaugucugucuaccuaaugguuuucuguuuucuugguuuugggugguggcaguugacagaagagagugagcac	8:21478162..21478252:+
8_14171	-0.7	0 +/- 1%	-	108	108	0	0	osa-miR156b-5p	uugacagaagagagugagcac	ucucgcuccuauguggcua	ucucgcuccuauguggcuaugucugucuaccuaaugguuuucuguuuucuugguuuugggugguggcaguugacagaagagagugagcac	8:21491164..21491254:+
10_493	-1.1	0 +/- 1%	-	12408	12408	0	0	osa-miR166a-3p	ucggaccaggcuucauucccc	aggaugauuugugcaagguuuuuca	aggaugauuugugcaagguuuuucauuccucucauccgugggaucucggaccaggcuucauucccc	10:19987198..19987264:+
10_1060	-1.5	0 +/- 1%	-	49	49	0	0	osa-miR5504	agugacgggaggacugcaagguuc	ucguuggagcuuguucuguuauuuu	ucguuggagcuuguucuguuauuuuauuugcacugccguaggaaauacacagugacgggaggacugcaagguuc	10:17228173..17228247:-
10_1094	-1.5	0 +/- 1%	-	6	6	0	0	osa-miR7694-3p	uauucguagugcuagguggugucu	ucaccaccuaguauuaugaaucug	ucaccaccuaguauuaugaaucuggacagagagggguuggacagagggcucuguccauauucguagugcuagguggugucu	10:18864376..18864457:-
10_605	-1.5	0 +/- 1%	-	23	23	0	0	osa-miR171e-3p	ugauugagccgugccaauauc	agagugcaugaaucugaugcagu	agagugcaugaaucugaugcagucucaguguaguaugcuccaugcuggaacuucugauugagccgugccaauauc	10:21237362..21237437:+
11_2118	-1.6	0 +/- 1%	-	7	7	0	0	osa-miR2873a	aaguuuggacuuaaauuugguaac	uaccaaauuucaaguucaaacucaa	uaccaaauuucaaguucaaacucaacuuuauuugugagaauuuuuguuucucucaaaugaaguuaaguuuggacuuaaauuugguaac	11:28933584..28933672:-
2_7110	-1.8	0 +/- 1%	-	26	26	0	0	osa-miR166h-5p	ggaauguuggcuggcucgagg	ccgugcucuucuucauuaaauuc	ccgugcucuucuucauuaaauucauuggccaugguggcuuguggggaauguuggcuggcucgagg	2:32435259..32435324:-
1_3907	-2.1	0 +/- 0%	-	432	432	0	0	osa-miR408-3p	cugcacugccucuucccuggc	ucugagagauggcugguguuguu	ucugagagauggcugguguuguuguugcucccuccccugcacugccucuucccuggc	1:12301776..12301833:+
4_9566	-2.4	0 +/- 0%	-	9	9	0	0	osa-miR399j	ugccaaaggagaguugcccu	gacucagcuuaaggcuaa	ugccaaaggagaguugcccuaaaacuggacucagcuuaaggcuaa	4:28873195..28873240:+
9_15795	-2.5	0 +/- 0%	-	4	4	0	0	osa-miR2865	cucagcagucgacuguaccgug	cggugcagugacugcagagga	cucagcagucgacuguaccgugccuuugucauugauccacauguuagugaaaaaggcacggugcagugacugcagagga	9:8515704..8515783:-
6_12699	-2.5	0 +/- 0%	-	5	5	0	0	osa-miR5814	aaucaaguuaggaaccaugcaagu	uugcaagauuucuaacuugagugc	aaucaaguuaggaaccaugcaaguuguuuaugaguugugcccucugugccuagcgccauagaugacuugcaagauuucuaacuugagugc	6:26661356..26661446:-
1_3971	-2.7	0 +/- 0%	-	18605	18605	0	0	osa-miR159a.2	uuuggauugaagggagcucug	gagcugcaucaacccuacau	gagcugcaucaacccuacauggacccucuuuggauugaagggagcucug	1:17682135..17682184:+
2_6544	-3.7	0 +/- 1%	-	3	3	0	0	osa-miR5340	ugaugacguggaugaauuucaaac	cugaagauuuauucauaucaucaug	cugaagauuuauucauaucaucaugaguaaauuauuuuacuugugaugacguggaugaauuucaaac	2:5683386..5683453:-
4_9671	-4	0 +/- 1%	-	1084	1084	0	0	osa-miR396e-5p	uccacaggcuuucuugaacug	gugagaauugugauguggggg	gugagaauugugauguggggggaaagaugugcgggcaugcuuuccacaggcuuucuugaacug	4:34436789..34436852:+
5_10445	-4.1	0 +/- 0%	-	2	2	0	0	osa-miR1862f	augagguugguuuauuuugggaug	ucccaaaauaagccaaccucauac	ucccaaaauaagccaaccucauacuaggauguccaaauuuauuguauuagaauaugucauauuuuaauaugagguugguuuauuuugggaug	5:1928638..1928730:+

## Sheet: IT1-supplemernary Table S1b
Table S1b: List of Novel and known miRNA predicted by miRDeep2 for library or sample IR8-T1 (IT1)
novel miRNAs predicted by miRDeep2
provisional id	miRDeep2 score	estimated probability that the miRNA candidate is a true positive	total read count	mature read count	loop read count	star read count	miRBase miRNA	consensus mature sequence	consensus star sequence	consensus precursor sequence	precursor coordinate
11_1831	11917	33 +/- 21%	23379	21956	3	1420	-	guccucguguugcaucccu	cuugggcgagaguaguacu	cuugggcgagaguaguacuaggauggaugacuuccugggauguccucguguugcaucccu	11:12118185..12118245:+
10_788	3539	33 +/- 21%	6947	6944	0	3	-	cgaaucccucucuuuccgcc	cucggaucguuugggacuuu	cgaaucccucucuuuccgcccccucggaucguuugggacuuu	10:22448272..22448314:+
10_688	2725	33 +/- 21%	5368	4986	0	382	-	uugccggucauauguaucgaacu	cuucggaauugggcacaguauca	uugccggucauauguaucgaacuaacuucggaauugggcacaguauca	10:20475656..20475704:+
12_2605	788.8	33 +/- 21%	2571	2570	0	2	-	accgcuucaugaacuuucagg	uacagagagugaaguugauuau	uacagagagugaaguugauuaugaccgcuucaugaacuuucagg	12:26339658..26339702:-
1_5634	784.3	33 +/- 21%	1547	1516	9	22	-	caaauccugucaucccuacc	agggauguagcgaagcuuggu	agggauguagcgaagcuugguagcguguuuguuuuggguacaaaaugucacagguucaaauccugucaucccuacc	1:18997667..18997743:-
8_15854	582.4	33 +/- 21%	651	630	2	19		agcucgucgggcuugcugcgguac	gccgagcacgcugcucgccgaguucu	agcucgucgggcuugcugcgguacagaucggcgccgagcacgcugcucgccgaguucu	8:25090056..25090114:+
1_6188	255.2	33 +/- 21%	503	501	0	2	-	cgaacccggaugggcccuca	aggucuccgguucgaacccg	aggucuccgguucgaacccggaugggcccucggaugaauuuuuauuuuuuuuucuccgguucgaacccggaugggcccuca	1:42634449..42634530:-
8_16123	77.8	33 +/- 21%	157	153	0	4	-	cgugucccaccaggcgugcc	acacacuggccugggagaucugcu	cgugucccaccaggcgugccaaaagcguguugaugcaaaaauacacacuggccugggagaucugcu	8:5524848..5524914:-
3_9597	58.2	33 +/- 21%	122	118	0	4	-	agaguccguacuguagcuggcuac	agcccgcuacuauucucu	agaguccguacuguagcuggcuacaaauauguagcccgcuacuauucucu	3:30212501..30212551:-
7_15228	52.7	33 +/- 21%	109	107	0	2	-	cuuugucauaguuacucugauagg	cuaaaugaugauaucuuagg	cuaaaugaugauaucuuaggaaagcuauggauuuauuuuccaaaugaagcuucuuugucauaguuacucugauagg	7:25038177..25038253:-
10_93	34.1	33 +/- 21%	66	52	2	12	-	guggaaccuuguuaaggucggaac	uuccgacccauacaagguuccgcu	uuccgacccauacaagguuccgcugccugcauuguuccaagagugucuuggacaaaagcaggaaguggaaccuuguuaaggucggaac	10:6928732..6928820:+
7_15000	32.4	33 +/- 21%	63	52	7	4	-	guggaaccuuguuaaggucggaac	uuuccgacccauacaagg	uuuccgacccauacaagguuccgucgccugcauuguuccaagagugucuuggacgaaagcaggaaguggaaccuuguuaaggucggaac	7:13120589..13120678:-
4_10749	25.3	33 +/- 21%	48	36	3	9	-	auuuucgugugcgguccauuua	aauggaccgcacgcgaaaaugagu	auuuucgugugcgguccauuuaagaggaccgcacgagaaaaucgauuuuuccaugcuguccucuuaaauggaccgcacgcgaaaaugagu	4:5578751..5578841:-
4_10591	24.5	33 +/- 21%	56	48	0	8	-	uuaguauuuaagucucugaugacc	ucaaaugaugagagauauaacu	ucaaaugaugagagauauaacugcaacaauaugauccaugaugugauucuuaguauuuaagucucugaugacc	4:29151578..29151651:+
7_14597	12.4	33 +/- 21%	25	24	0	1	-	gggaucagacguagacgcguggug	gugugcuuguuggguuucugcagu	gugugcuuguuggguuucugcagugggaucagacguagacgcguggug	7:23598120..23598168:+
2_7577	10.3	33 +/- 21%	20	9	5	6	-	cggggccaguuccggcgg	ggcggauccggucacccg	cggggccaguuccggcggaggguaggccaugcccgccggauucgguagccacgaccuccuugccggcggauccggucacccg	2:15445961..15446043:-
7_14472	9.7	43 +/- 18%	18	12	5	1	-	aaaaugcauggggaauuauggu	auaauucuccaugcauuuugu	aaaaugcauggggaauuaugguggauuggucaguguaguccauggacggaaccgaccuagacaccauaauucuccaugcauuuugu	7:16338728..16338814:+
11_1898	9.6	43 +/- 18%	18	12	5	1	-	aaaaugcauggggaauuauggu	auaauucuccaugcauuuugu	aaaaugcauggggaauuaugguggauuggucaguguaguccauggacggaaccgaccuagacaccauaauucuccaugcauuuugu	11:15289114..15289200:+
6_13808	9.4	43 +/- 18%	18	17	0	1	-	aggacuugaacccaugaccucgug	aagaggucauggguucaaguc	aagaggucauggguucaagucuccauccaaaaaauuaagagaaugaggacuugaacccaugaccucgug	6:20028061..20028130:-
11_2156	8.4	44 +/- 18%	20	19	0	1	-	aggauccuacguggcacugaugug	uagugugucaucuagguccc	uagugugucaucuaggucccaaaucgccacagcuccuauaggauccuacguggcacugaugug	11:2371334..2371397:-
11_1731	7.1	46 +/- 17%	14	7	0	7	-	augugguccgacugcaaaaauugu	auuuucgcaggcggaccacuua	auuuucgcaggcggaccacuuaagcgacgcuuacgaaaauauauuuuuguaggcgaaccuuaugugguccgacugcaaaaauugu	11:11037075..11037160:+
1_5629	6.9	47 +/- 16%	13	12	0	1	-	aaaaugcauggggaauuauggu	auaauucuccaugcauuuugu	aaaaugcauggggaauuaugguggauuggucaguguaauccauggacggaaccgaccuagacaccauaauucuccaugcauuuugu	1:18693810..18693896:-
3_9402	5.7	47 +/- 16%	13	12	0	1	-	agacgucugcggggagaccuga	ucucucucccauaucccucuuc	ucucucucccauaucccucuucagacgucugcggggagaccuga	3:22145245..22145289:-
2_6648	4	48 +/- 15%	8	7	0	1	-	gcggauccggcugugaguacccac	uggauucgacggccgcgac	gcggauccggcugugaguacccacgcugguuguggauucgacggccgcgac	2:18854485..18854536:+
4_10229	3.4	52 +/- 14%	6	5	0	1	-	gugguccggucugaguagaguggg	cacucgaggacggacggccgcu	cacucgaggacggacggccgcuuagcuucugggcgaaggcacagaucgugguccggucugaguagaguggg	4:15282003..15282074:+
7_14843	3.3	52 +/- 14%	6	5	0	1	-	uugacguggucacugacaggu	uaucagucaccacgucccucug	uugacguggucacugacaggugggcucgcgagcgguugggcccacauaucagucaccacgucccucug	7:3080459..3080527:-
7_14835	3.3	52 +/- 14%	6	5	0	1	-	uugacguggucacugacaggu	uaucagucaccacgucccucug	uugacguggucacugacaggugggcucgcgagcgguugggcccacauaucagucaccacgucccucug	7:3001700..3001768:-
5_12456	1.8	21 +/- 14%	5	4	0	1	-	uuugguguacggacuugccuggug	uuaggugagugcaaucuagugc	uuaggugagugcaaucuagugcauaaacuuguaaaaugcucguuuugguguacggacuugccuggug	5:14603280..14603347:-
1_5590	1.5	21 +/- 14%	18	14	2	2	-	aauggacugcacguguaaaugagc	auuuacgcgugcaguccauua	auuuacgcgugcaguccauuaagaggaccacauggaaaaaaucgauuuuuccgugcgguucucuuaaauggacugcacguguaaaugagc	1:15442278..15442368:-
7_15171	1.5	21 +/- 14%	334	334	0	0	-	agggacgugggucacugacgugug	caugucagugacaaugucccucu	agggacgugggucacugacgugugggcccaacccuuaugggucccacaugucagugacaaugucccucu	7:23417926..23417995:-
4_10625	1.4	21 +/- 14%	97	97	0	0	-	acgccggcgggggccucgg	gcggucgucgucggcgggc	gcggucgucgucggcgggcgggcccccgagggcggcgccggccccgggguucgacgacgccggcgggggccucgg	4:30842955..30843030:+
8_16096	1.3	21 +/- 14%	27	27	0	0	-	cggcgcggcugcuccggc	ugaggcggcucgugaggu	ugaggcggcucgugagguccauggcgguggcgccgccgcugccgccggcaccggcgcggcugcuccggc	8:4416875..4416944:-
5_11790	1.3	21 +/- 14%	37	36	1	0	-	auuuucgugugcgguccauuua	aauggaccgcaugcgaaaauga	auuuucgugugcgguccauuuaagaggacuacacugaaaauaggcucauuuucgugugagguccucuuaaauggaccgcaugcgaaaauga	5:8900559..8900650:+
8_15707	1.3	21 +/- 14%	23	23	0	0	-	cgcuccccggcaacggcgccc	gcgcggggcggccgggagcggu	gcgcggggcggccgggagcggugguggcugcgcggccucacacgcgcuccccggcaacggcgccc	8:18551114..18551179:+
2_6472	1.2	21 +/- 14%	113	113	0	0	-	ccggcgggggccucggga	ccgaggcccccuggc	ccggcgggggccucgggacagugcgcacuaagggccgaggggcgugacauggcaccccgaggcccccuggc	2:10337587..10337658:+
2_6477	1.2	21 +/- 14%	16	15	0	1	-	auuuguuguauuagggaaugucuc	auuuccuaguacaacaaaucu	auuuccuaguacaacaaaucugucaggagcuuauccagauuuguuguauuagggaaugucuc	2:10873086..10873148:+
2_7770	1.1	21 +/- 14%	14	9	5	0	-	gugguccgucugugaaaauacagc	acgauuuuuacaggcggaccacau	acgauuuuuacaggcggaccacauaaggugcgucugcgaaaauagauuuucgcagacgccgcuuaagugguccgucugugaaaauacagc	2:24706508..24706598:-
8_16382	1.1	21 +/- 14%	55	52	2	1	-	guggaaccuuguuaaggucggaac	uuuccgacccauacaagg	uuuccgacccauacaagguuucgcugccugcauuguuccaagagugucuuggacgaaagcaggaaguggaaccuuguuaaggucggaac	8:19393265..19393354:-
6_13048	1.1	21 +/- 14%	16	16	0	0	-	uguuucucucagugguaucauggu	cauguuaccauugaaggaaacaac	uguuucucucagugguaucaugguaucagagcuacucauaagaguuguugcugugguaccauguuaccauugaaggaaacaac	6:13329846..13329929:+
6_13056	1.1	21 +/- 14%	13	12	1	0	-	aaaaugcauggggaauuauggu	caaaauucuccaugcauuuuau	aaaaugcauggggaauuaugguggauuggucaguguaguccauggacgcaaccgaccuagacaccaaaauucuccaugcauuuuau	6:13624967..13625053:+
2_7730	1	21 +/- 14%	14	14	0	0	-	agccagaucugucgccgcuugggc	cggaggaggaggggagggggaggcuug	cggaggaggaggggagggggaggcuugauccgcagccagaucugucgccgcuugggc	2:23226455..23226512:-
3_9257	1	21 +/- 14%	837	837	0	0	-	gagacuguuuggcugagcuccagc	uggaguuguagcugugccaaacag	gagacuguuuggcugagcuccagcucccggagggguggagcuggaguuguagcugugccaaacag	3:13639028..13639093:-
3_9776	1	21 +/- 14%	38	38	0	0	-	acuagguuuguuuauuuugggac	uccaaaauaaacaaacguaguau	uccaaaauaaacaaacguaguauagggugugacacaucccguacuagguuuguuuauuuugggac	3:33572263..33572328:-
1_4592	1	21 +/- 14%	32	32	0	0	-	gaaacuguuuggaugggcuccagc	uggagccgugccaaacagacccag	gaaacuguuuggaugggcuccagcuccagccuccaggagagguggagcuggagccgugccaaacagacccag	1:20588441..20588513:+
2_6539	0.9	14 +/- 7%	11	11	0	0	-	agccacgcggacgcugugcucgcc	cgagcacagcguugccgcuguggccaa	cgagcacagcguugccgcuguggccaacguugaugccgucgucggcugugccgacgcgugaagccacgcggacgcugugcucgcc	2:13916620..13916705:+
9_17406	0.9	14 +/- 7%	20	20	0	0	-	uccaccaucgucgucgucguc	cggcgacgagcaaccgaggaaga	uccaccaucgucgucgucgucgccgguucgcccucggugacgcggcgggccgucgccggcgacgagcaaccgaggaaga	9:22353355..22353434:+
2_6471	0.9	14 +/- 7%	113	113	0	0	-	ccggcgggggccucggga	ccacucuccccgccaugu	ccacucuccccgccaugugguggcccggcgggggccucggga	2:10337563..10337605:+
12_3083	0.9	14 +/- 7%	49	49	0	0	-	auucaucguacuagggugacgugu	acgucacaauaaaauaaauau	acgucacaauaaaauaaauauggacauguguccagauucaucguacuagggugacgugu	12:19186696..19186755:+
7_14617	0.9	14 +/- 7%	16	16	0	0	-	cagcggcuucguggacgaguccg	cgccguccgccacgccgacaggga	cgccguccgccacgccgacagggacaacagcggcuucguggacgaguccg	7:25572265..25572315:+
5_11870	0.9	14 +/- 7%	897	897	0	0	-	ggaacuguuuggcugagcuccagc	uggagcugugccaaacaggcccuu	ggaacuguuuggcugagcuccagcucuuggagggccggagcuggagcuggagcugugccaaacaggcccuu	5:15215306..15215377:+
8_16526	0.9	14 +/- 7%	134	134	0	0	-	ucggaucugguaccuagguauc	uaucuuguagguaucaaaucugaua	uaucuuguagguaucaaaucugauaccuagguauaaugccacaucggcaugauacuguagguaucggaucugguaccuagguauc	8:24473894..24473979:-
10_761	0.8	14 +/- 7%	26	26	0	0	-	aauaaauugguaggguagagaacc	aauuuuacccuaccaauauuuugg	aauuuuacccuaccaauauuuugguagugccaaauuuugccuagacuuuggcacuaccaauaaauugguaggguagagaacc	10:21756597..21756679:+
11_2450	0.8	14 +/- 7%	25	25	0	0	-	aauaaauugguaggguagagaacc	aauuuuacccuaccaauauuuugg	aauuuuacccuaccaauauuuugguagugccaaauuuugccuagacuuuggcacuaccaauaaauugguaggguagagaacc	11:23606754..23606836:-
9_17477	0.8	14 +/- 7%	11	11	0	0	-	ugugucacugacgugugggcc	cccacaugucagugacucaaag	ugugucacugacgugugggcccuuuacccaguggaccccacaugucagugacucaaag	9:1802159..1802217:-
4_10488	0.8	14 +/- 7%	912	911	1	0	-	ggaacuguuuggcugagcuccagc	uggagcugugccaaacaggcccuu	ggaacuguuuggcugagcuccagcuccaggagggguggagcuagagcuggagcugugccaaacaggcccuu	4:24879629..24879700:+
8_15876	0.8	14 +/- 7%	13	13	0	0	-	cucgucgggcuugcugcgguac	gccgagcacgcugcucgccgaguu	cucgucgggcuugcugcgguacagaucggcgccgagcacgcugcucgccgaguu	8:25090058..25090112:+
11_2344	0.8	14 +/- 7%	14	13	0	1	-	acucuaggaguggcucacauugug	gugagcugaguuccccuacgagu	gugagcugaguuccccuacgaguguucauaguuagugacacucuaggaguggcucacauugug	11:15443246..15443309:-
11_2069	0.8	14 +/- 7%	13	13	0	0	-	acucuaggaguggcucacauugug	cauugcgagcugaguuucccuagagugc	cauugcgagcugaguuucccuagagugccucaguuagugagaacacucuaggaguggcucacauugug	11:27023405..27023473:+
6_14015	0.8	14 +/- 7%	21	21	0	0	-	auuaaauguccgaucuacauccgc	ggagcagaucggaugaggaggc	auuaaauguccgaucuacauccgccgcccaccagugccgauggcuaugguggaggcggagcagaucggaugaggaggc	6:26136186..26136264:-
6_13149	0.7	14 +/- 7%	139	139	0	0	-	acuuggcugccggcuguagaugug	cucggcggucgagcgcggaggca	cucggcggucgagcgcggaggcagauguaccccgagcacaucccaugaggggucguacuuggcugccggcuguagaugug	6:21665050..21665130:+
5_12703	0.7	14 +/- 7%	21	21	0	0	-	auggugggugugguugggggcg	cccgcagaucaaggggcugaccgggu	auggugggugugguugggggcgugaaggauuggcggggacgcacgacucguggggcccgcagaucaaggggcugaccgggu	5:26916778..26916859:-
11_2451	0.7	14 +/- 7%	17	17	0	0	-	auaggcggagcucuuaagaugucc	augucuuaaggcuccaccuggga	auaggcggagcucuuaagauguccgccugagauaauccuacauuuucccaagcggaugucuuaaggcuccaccuggga	11:23633627..23633705:-
8_15658	0.7	14 +/- 7%	36	36	0	0	-	auuuucgugugcgguccauuua	aggaacugcacacgaaaaugg	auuuucgugugcgguccauuuaagagguacguacguagaaaucgauuuuuucaugcgguucucuuaaggaacugcacacgaaaaugg	8:16365063..16365150:+
6_13296	0.6	14 +/- 7%	29	29	0	0	-	ucguccucucuuguucuuguu	cgagaaggggauagauc	ucguccucucuuguucuuguuaaggugggggcaccaauauaucaccauggugccagccaucucugcgagaaggggauagauc	6:28264637..28264719:+
8_16549	0.6	14 +/- 7%	11	11	0	0	-	ugugucacugacgugugggcc	cccacaugucagugucgcaac	ugugucacugacgugugggccauaguaaaaguggggcccacaugucagugucgcaac	8:24887664..24887721:-
1_5043	0.6	14 +/- 7%	15	14	1	0	-	acgugacuuugacugcagaggauc	uccuuugcagccaaauuuaugaugu	uccuuugcagccaaauuuaugaugucuuuaucacugacauguggauucaggaaucagugauaaagucacgugacuuugacugcagaggauc	1:34861338..34861429:+
2_6231	0.6	14 +/- 7%	83325	83323	0	2	-	gggccuguagcucagagg	auuagagcacguggcuac	gggccuguagcucagaggauuagagcacguggcuac	2:816464..816500:+
12_3637	0.6	14 +/- 7%	14	14	0	0	-	acugguuagaccgucgggcuggcc	ccaccaauacccggucuaaccagcuc	acugguuagaccgucgggcuggccggucugaccgacaucgcaacuccggucucaccagccaccaauacccggucuaaccagcuc	12:6898003..6898087:-
9_17383	0.5	14 +/- 7%	19	19	0	0	-	aaucggggagaaaauugacauugu	gggguggguuucuuccucgggguc	gggguggguuucuuccucgggguccaagaggggcuuugccauugccuuuuuaugggcggaaucggggagaaaauugacauugu	9:21245806..21245889:+
3_9119	0.5	14 +/- 7%	49	49	0	0	-	cugcacugccucuucccuggg	ugugugaggagcaggcc	cugcacugccucuucccugggccaucgcgucugugugaggagcaggcc	3:8396625..8396673:-
6_13042	0.5	14 +/- 7%	34	34	0	0	-	aaaacuguuuggcuaggcuccagc	uggagcucugccgaacaggccuauaguac	aaaacuguuuggcuaggcuccagcuccagaagagguggaauuuuagcuggagcucugccgaacaggccuauaguac	6:12912303..12912379:+
10_474	0.5	14 +/- 7%	782	782	0	0	-	uggccggugaagaaaaccucgauu	ucggggcugaucggccgcc	uggccggugaagaaaaccucgauuaaaaacaccaucuuucggggcugaucggccgcc	10:11579843..11579900:+
8_15711	0.5	14 +/- 7%	78	78	0	0	-	aacgauuugguacugugaggu	cuuaugguaccaaaucguuag	cuuaugguaccaaaucguuagaucaaacuaucggaaacgauuugguacugugaggu	8:18656535..18656591:+
2_6536	0.5	14 +/- 7%	47	47	0	0	-	ccgccaccggcgccgcuuccc	gcucggcgcggcaacggcgggg	ccgccaccggcgccgcuucccuucccaucucccucccuucucgccggcucggcgcggcaacggcgggg	2:13849049..13849117:+
8_15879	0.5	14 +/- 7%	19	8	0	11	-	auguccagguuuguagauaggauu	aaacucuagcuaugaaucuggac	aaacucuagcuaugaaucuggacacgcauauguccagguuuguagauaggauu	8:25454896..25454949:+
8_15656	0.5	14 +/- 7%	32	32	0	0	-	auggaugggaugggaugggau	cucgcccccucuccaaac	auggaugggaugggaugggauaccuuggauucgauuccaaucgagggcggagucaggucgucucgcccccucuccaaac	8:16344876..16344955:+
12_3807	0.5	14 +/- 7%	26	26	0	0	-	auggacgcugugcccgauug	augaggguauccguucuagu	auggacgcugugcccgauugacauggggcuuaccgcccgauugagaugaggguauccguucuagu	12:14779086..14779151:-
4_9910	0.5	14 +/- 7%	4	3	0	1	-	gaugaugacuggaguaaaugcgcc	acguaguagcucuggucugaucgc	gaugaugacuggaguaaaugcgccggucugaccacacaaugaucucuagucugacugacguaguagcucuggucugaucgc	4:5676113..5676194:+
12_3910	0.4	14 +/- 7%	6703	6697	0	6	-	cuguggcuggauugaaucc	cguaacaagguagccguag	cguaacaagguagccguaggggaaccuguggcuggauugaaucc	12:20638813..20638857:-
1_5874	0.4	14 +/- 7%	15	15	0	0	-	gggagggaagcggauggg	cauggcuccgccuccg	cauggcuccgccuccgaugcugcgguuggaacccgagguggacgagagagagcuaggggagggaagcggauggg	1:32470342..32470416:-
5_12663	0.4	14 +/- 7%	19	18	1	0	-	auuacccucguuggcgugacagu	ugucacggccaccguagguggcgu	auuacccucguuggcgugacaguguuauuuggucacgucgcuuucgcuaguguaacaggauaaaacugucacggccaccguagguggcgu	5:25658249..25658339:-
8_15657	0.4	14 +/- 7%	36	36	0	0	-	auuuucgugugcgguccauuua	auagguuugccugugaaaauag	auagguuugccugugaaaauagacucauuuucgugugcgguccauuua	8:16365037..16365085:+
7_15116	0.4	14 +/- 7%	16	16	0	0	-	accggaucuaguaccucagguauc	uaucauaguacuagaucugguac	uaucauaguacuagaucugguaccucagauacuaaccggaucuaguaccucagguauc	7:20473395..20473453:-
2_6320	0.4	14 +/- 7%	89	86	3	0	-	acggcucucagacgaacgggu	ccuuugcagaagugccgaga	acggcucucagacgaacgggugcucugccgaucuauuccaugggcgagccacccuuugcagaagugccgaga	2:4183156..4183228:+
3_8999	0.4	14 +/- 7%	23	23	0	0	-	gaagaccucggcguugcucgacgc	gucgagacagagucgaggcagagu	gaagaccucggcguugcucgacgcgggcagagaugaggaacuuguggggagucgagacagagucgaggcagagu	3:3850499..3850573:-
12_3931	0.3	14 +/- 7%	330	330	0	0	-	gagugggaacgugggcuucuuuc	cagugcguaccucucuuucucuu	gagugggaacgugggcuucuuucacagugcguaccucucuuucucuu	12:20660186..20660233:-
11_1861	0.3	14 +/- 7%	31109	31037	69	3	-	aaguccucguguugcaucccu	ugcuugcgcgagaguaguacuagg	ugcuugcgcgagaguaguacuaggaugggugaccuccuggaaaguccucguguugcaucccu	11:12161595..12161657:+
11_1779	0.3	14 +/- 7%	61109	61037	69	3	-	aaguccucguguugcaucccu	ugcuugcgcgagaguaguacuagg	ugcuugcgcgagaguaguacuaggaugggugaccuccuggaaaguccucguguugcaucccu	11:12094132..12094194:+
12_3471	0.3	14 +/- 7%	22	20	2	0	-	agaugacgugucuguuccaccu	guggaacacucauaaug	agaugacgugucuguuccaccuaggauguggacuugggagcuuuauccuagguggaacacucauaaug	12:2877162..2877230:-
11_1855	0.3	14 +/- 7%	61109	61037	69	3	-	aaguccucguguugcaucccu	ugcuugcgcgagaguaguacuagg	ugcuugcgcgagaguaguacuaggaugggugaccuccuggaaaguccucguguugcaucccu	11:12151020..12151082:+
6_13766	0.3	14 +/- 7%	83	79	4	0	-	auuacggggcucaguagcgugu	aggucaacugaguuucgguacgguug	aggucaacugaguuucgguacgguugauaaccagaggagacgugguucugcgauuacggggcucaguagcgugu	6:15694762..15694836:-
11_1785	0.3	14 +/- 7%	61109	61037	69	3	-	aaguccucguguugcaucccu	ugcuugcgcgagaguaguacuagg	ugcuugcgcgagaguaguacuaggaugggugaccuccuggaaaguccucguguugcaucccu	11:12096490..12096552:+
2_6416	0.3	14 +/- 7%	11	11	0	0	-	acugcucacugacauguaggcccc	ggucuacaugucagucugcaguac	acugcucacugacauguaggccccacagacccuuaggucuacaugucagucugcaguac	2:7940659..7940718:+
3_8082	0.2	14 +/- 7%	15	15	0	0	-	aagacuagcuccgguuuggaaccc	guaacaaguuuucggggucacaugggg	aagacuagcuccgguuuggaacccggaacaauuuccaugggucacaugguggagagcccggguaacaaguuuucggggucacaugggg	3:2944699..2944787:+
3_9683	0.2	14 +/- 7%	207	207	0	0	-	uaggccugaugccacgucaccugu	cggugaugcuuugauuaggccaaaa	uaggccugaugccacgucaccuguagcuauggcuuugaccggugaugcuuugauuaggccaaaa	3:31188219..31188283:-
10_553	0.2	14 +/- 7%	271	271	0	0	-	ucagauugagccgaguuuaa	gagcucgucucaccuggac	gagcucgucucaccuggacagagcauacaucgucaguucagauugagccgaguuuaa	10:16142458..16142515:+
3_9653	0.2	14 +/- 7%	207	207	0	0	-	uaggccugaugccacgucaccugu	cggugaugcuuugauuaggccaaaa	uaggccugaugccacgucaccuguagcuagggcuuugaccggugaugcuuugauuaggccaaaa	3:31184000..31184064:-
5_12183	0.2	14 +/- 7%	215	215	0	0	-	uaggagggcgcggcggcc	gugauggcgccguaggcg	uaggagggcgcggcggccaggccgucggugaagagcaugaaguaguugguggagaaggccggggugauggcgccguaggcg	5:64704..64785:-
5_12688	0.2	14 +/- 7%	397	393	0	4	-	agagacgugggucacugacguggg	auggaucgcgcuccucugacgu	auggaucgcgcuccucugacguaaagucagagagacgugggucacugacguggg	5:26570148..26570202:-
3_9639	0.2	14 +/- 7%	207	207	0	0	-	uaggccugaugccacgucaccugu	cggugaugcuuugauuaggccaaaa	uaggccugaugccacgucaccuguagcuauggcuuugaccggugaugcuuugauuaggccaaaa	3:31181902..31181966:-
4_10546	0.2	14 +/- 7%	158	158	0	0	-	uaggccugaugccacgucacuguu	cugugaugcuaugaucaggccgaga	uaggccugaugccacgucacuguuagccacgagcauugagcugugaugcuaugaucaggccgaga	4:27239126..27239191:+
3_8605	0.2	14 +/- 7%	10	10	0	0	-	uagauucguuggacuaggaugugu	auaucuuaguccaacgaaucgaca	auaucuuaguccaacgaaucgacagucuagauucguuggacuaggaugugu	3:25926657..25926708:+
9_17135	0.2	14 +/- 7%	49	49	0	0	-	uccucgccgggagcucca	cagcucccuccgcgcg	cagcucccuccgcgcgcggccgccguuggcucugccugccgccguugacgccgcugcguccucgccgggagcucca	9:11862495..11862571:+
3_9621	0.2	14 +/- 7%	207	207	0	0	-	uaggccugaugccacgucaccugu	cggugaugcuuugauuaggccaaaa	uaggccugaugccacgucaccuguagcuauggcuuugaccggugaugcuuugauuaggccaaaa	3:31179804..31179868:-
12_3208	0.2	14 +/- 7%	14	14	0	0	-	ccggucgggccuauggauccu	gaucuacaggccggccguuc	ccggucgggccuauggauccuuuuagaucuacaggccggccguuc	12:20628741..20628786:+
7_15052	0.1	14 +/- 7%	25	24	0	1	-	ucuaucugucgcuagcucuguggc	gagagcgugcggucgaacugguc	gagagcgugcggucgaacuggucaaagagcaccuccgcuccuggccuugcaggcguucuaucugucgcuagcucuguggc	7:16891436..16891516:-
3_9667	0.1	14 +/- 7%	205	205	0	0	-	uaggccugaugccacgucaccugu	cggugaugcuuugauuaggccaaaa	uaggccugaugccacgucaccuguagauacggcuuugaccggugaugcuuugauuaggccaaaa	3:31186098..31186162:-
8_16083	0.1	14 +/- 7%	31	31	0	0	-	aggacuauggcuuuccggucgggg	ugggaggauggaggagcauaggagagu	aggacuauggcuuuccggucggggucgccaugagaaguggcuugggaggauggaggagcauaggagagu	8:3956614..3956683:-
7_14345	0.1	14 +/- 7%	33	33	0	0	-	uggcugugaugaauuuggcu	ccgaggauuucaugccaagca	ccgaggauuucaugccaagcaugcagcacccucuugaugggagguguggucucauguggcugugaugaauuuggcu	7:6118561..6118637:+
6_13733	0.1	14 +/- 7%	13	13	0	0	-	aguuuccgucucuuagagcaugug	cauucgugagagugugaaugugg	aguuuccgucucuuagagcauguguuaggugacgcauucgugagagugugaaugugg	6:12925925..12925982:-
3_8977	0	14 +/- 7%	34	34	0	0	-	agccgggacguggcggug	ccauaugauugugguuca	agccgggacguggcggugggaaggugagcuuccguuuuuguuuuuuaccauaugauugugguuca	3:2486735..2486800:-
9_17374	0	14 +/- 7%	1073	1073	0	0	-	uccucaguuuggauugcagg	cacaauuaagccaggcugucacuc	uccucaguuuggauugcaggccccgcaaccuuccugcacgaggcaggaauugcuaggcacacaauuaagccaggcugucacuc	9:20720488..20720571:+
2_6986	0	14 +/- 7%	54	54	0	0	-	auuacccugucgucgacuacgugu	augucgacggcagcuagauagguugucc	auuacccugucgucgacuacguguugguguccgugccgccaugucgacggcagcuagauagguugucc	2:29415724..29415792:+
4_10737	0	14 +/- 7%	48	48	0	0	-	cggugcggaucuugguggc	cgcagaucuggcgguggg	cggugcggaucuugguggcauggagcaggacgacgcagaucuggcgguggg	4:3787560..3787611:-
2_7737	0	14 +/- 7%	2140	2139	0	1	-	uuugcaagaucagcuucuuguuu	cauauggucugccaucuugc	uuugcaagaucagcuucuuguuuggaucucgagcacacgcacacgguccaggcaaucggcauauggucugccaucuugc	2:23768888..23768967:-
4_9891	0	14 +/- 7%	68	68	0	0	-	cccaaggaagcugacgagc	uuggcaacuuuccuugggac	uuggcaacuuuccuugggacacuaggcaugucagaaggcuuccaugcgaaaaugucuuuguuggcccaaggaagcugacgagc	4:4151100..4151183:+
mature miRBase miRNAs detected by miRDeep2
tag id	miRDeep2 score	estimated probability that the miRNA is a true positive	total read count	mature read count	loop read count	star read count	mature miRBase miRNA	consensus mature sequence	consensus star sequence	consensus precursor sequence	precursor coordinate
3_9602	12906.4	33 +/- 21%	22315	22780	0	535	osa-miR166j-5p	ucggaccaggcuucauucccc	gaaugacguccggucuga	gaaugacguccggucugaagaucgccguccccaggcgguggcuucggaccaggcuucauucccc	3:30392797..30392861:-
10_1212	10067.9	33 +/- 21%	19747	19746	0	1	osa-miR166a-3p	ucggaccaggcuucauucccc	aggaaugucgucuggccuga	aggaaugucgucuggccugagaucguaccacagugguggguacacguggacggucucggaccaggcuucauucccc	10:14483304..14483380:-
2_7190	1137.1	33 +/- 21%	2229	2178	2	49	osa-miR168a-5p	cccgccuugcaccaagugaau	ucgcuuggugcagaucgggac	ucgcuuggugcagaucgggacccgccgccgccgcugccggggccggaucccgccuugcaccaagugaau	2:1553161..1553230:-
10_55	638.6	33 +/- 21%	1252	1251	0	1	osa-miR2102-3p	cggggccgguuccgguguagg	gccggcggaucuagccacccga	cggggccgguuccgguguaggggaggccguggccaccggauccggcauccacgaccuccccgccggcggaucuagccacccga	10:4833400..4833493:+
8_16016	288.5	33 +/- 21%	565	550	0	15	osa-miR531b	cucgccggggcugcgugccgcc	uggcgcgcauccccgucgagc	cucgccggggcugcgugccgccauaguuggcgcgcauccccgucgagc	8:2557325..2557373:-
11_2065	285.2	33 +/- 21%	558	550	0	8	osa-miR531b	cucgccggggcugcgugccgcc	uggcgcgcauccccgucgagc	cucgccggggcugcgugccgccauagcuggcgcgcauccccgucgagc	11:26930691..26930739:+
8_15992	285.1	33 +/- 21%	558	550	0	8	osa-miR531b	cucgccggggcugcgugccgcc	uggcgcgcauccccgucgagc	cucgccggggcugcgugccgccauagcuggcgcgcauccccgucgagc	8:1220373..1220421:-
10_57	129.2	33 +/- 21%	252	249	0	3	osa-miR530-3p	aggugcagaggcagaugcaac	uuccuggucucuuccugaucccu	uuccuggucucuuccugaucccuaggugcagaggcagaugcaac	4:8303545..8303589:-
10_5	63.7	33 +/- 21%	124	104	0	20	osa-miR1846b-5p	ugaccccguucuccucgccgg	agugaggaggccggggccgcugg	agugaggaggccggggccgcuggauccggugaccccguucuccucgccgg	10:529305..529355:+
11_2506	63.6	33 +/- 21%	124	104	0	20	osa-miR1846b-5p	ugaccccguucuccucgccgg	agugaggaggccggggccgcugg	agugaggaggccggggccgcuggauccagugaccccguucuccucgccgg	11:27715851..27715901:-
11_2351	45	33 +/- 21%	87	47	0	40	osa-miR535-5p	ugacaacgagagagagcacgc	gugcuuucucccguugucacu	ugacaacgagagagagcacgccggugcggcggucacggugagccggcccgcggcggcguaccugcgugcuuucucccguugucacu	11:16290532..16290618:-
7_15020	21.5	33 +/- 21%	41	38	1	2	osa-miR398b	uguguucucaggucgccccug	ggggcgagcugggaacac	ggggcgagcugggaacacacggugaugaggcggucuggucuuucguguguucucaggucgccccug	7:14598626..14598692:-
2_7758	13.7	33 +/- 21%	26	12	0	14	osa-miR156j-5p	ugacagaagagagugagcac	ugcucacugcucugucugucauc	ugacagaagagagugagcacacggccgggcggaacggcaccggcggaugugccgucgcggccgcgugcucacugcucugucugucauc	2:24119994..24120082:-
1_5690	9.8	43 +/- 18%	19	12	0	7	osa-miR156b-5p	ugacagaagagagugagcac	gcucacuucucucucuguc	ugacagaagagagugagcacacgugguuguuuccuugcauaaaugaugccuaugcuuggagcuacgcgugcucacuucucucucuguc	1:22524152..22524240:-
3_9783	6.9	47 +/- 16%	13	12	0	1	osa-miR390-5p	aagcucaggagggauagcgcc	cgcuaucuauccugagcucc	aagcucaggagggauagcgccucgaaaucaaacuaggcgcuaucuauccugagcucc	3:34275155..34275212:-
7_15035	5.2	47 +/- 16%	10	7	0	3	osa-miR171g	caugguauugacuuggcucauc	ugagccgagccaauaucacu	caugguauugacuuggcucaucucagcaacagcaaacugcaugcagcgcuggaggugagccgagccaauaucacu	7:15636750..15636825:-
4_10580	4.1	48 +/- 15%	8	7	0	1	osa-miR171h	uuugguauuguuucggcucaug	ugagccgaaccaauaucacuc	uuugguauuguuucggcucaugucguucacacagaugugagccgaaccaauaucacuc	4:28482472..28482530:+
4_10586	2.6	49 +/- 14%	5	3	0	2	osa-miR399j	agggcuccucucucuuggcagg	ugccaaaggagaguugcccu	agggcuccucucucuuggcagggagcaugugaagucuuuuguagcucacucauuuucagcccucugccaaaggagaguugcccu	4:28873131..28873215:+
2_7945	1.5	21 +/- 14%	913	911	0	2	osa-miR164d	uggagaagcagggcacgugc	gcaugugcgcuccuucucc	uggagaagcagggcacgugcucgacggcggggcuggcuggccggccggcuugcagcaugugcgcuccuucucc	2:33143577..33143650:-
4_10395	1.3	21 +/- 14%	17	17	0	0	osa-miR1849	aaugcccuaucguauccuagguug	accuaggauaugaugggacauuac	accuaggauaugaugggacauuaccuaucuagauucguuguacuagguaaugcccuaucguauccuagguug	4:22224822..22224894:+
8_15856	1.2	21 +/- 14%	662	655	0	7	osa-miR160f-5p	ugccuggcucccugaaugcc	uugagggagucaugcaggguu	ugccuggcucccugaaugccauccgagaagcgugccgcuguggccggcugcuuccugguuggcauugagggagucaugcaggguu	8:24396891..24396976:+
8_15493	1.1	21 +/- 14%	27	27	0	0	osa-miR171f-3p	ugauugagccgugccaauauc	uauuggggcgguucaaucaga	uauuggggcgguucaaucagaaagcuugugcuccggaagcgaggagcucuacucuuuugauugagccgugccaauauc	8:5369164..5369242:+
6_13284	1.1	21 +/- 14%	508	508	0	0	osa-miR160a-5p	ugccuggcucccuguaugcca	gcgugcaaggagccaagcaug	ugccuggcucccuguaugccacucauguagcccaauccaugguguguuuggaugcuguggguggcgugcaaggagccaagcaug	6:28081048..28081132:+
3_8087	1.1	21 +/- 14%	3947	3915	0	32	osa-miR167j	ugaagcugccagcaugaucug	ucauccggcagcuucaucuuc	ugaagcugccagcaugaucugaaagcaucucaaaccagcgaucagaucauccggcagcuucaucuuc	3:3347691..3347758:+
11_2430	1.1	21 +/- 14%	108	104	0	4	osa-miR1846b-3p	ugaccccguucuccucgccgg	aggaggccggggccgccggau	aggaggccggggccgccggauccagugaccccguucuccucgccgg	11:21603038..21603084:-
11_1579	1.1	21 +/- 14%	156	156	0	0	osa-miR1862e	cuagauuuguuuauuuugggacgg	aucccaaaaugaaaaaaucuagua	aucccaaaaugaaaaaaucuaguacauuauguguuugacauauccuguacuagauuuguuuauuuugggacgg	11:2523241..2523314:+
3_8054	1	21 +/- 14%	199	168	0	31	osa-miR528-5p	uggaaggggcaugcagagg	ccugugcuugccucuuccauu	uggaaggggcaugcagaggagcaggagauucaguuugaagcuggacuucacuuuugccucucucuccugugcuugccucuuccauu	3:1667329..1667415:+
4_10332	1	21 +/- 14%	208	206	0	2	osa-miR1868	aagcgugcucacggaaaacgaggg	uccucguuuuccguaaacacgcuu	aagcgugcucacggaaaacgagggagcagccaaggcauuguucuuaccgguuuaugaauuggcuacuuccucguuuuccguaaacacgcuu	4:19715485..19715576:+
2_7251	1	21 +/- 14%	505	505	0	0	osa-miR160d-5p	ugccuggcucccuguaugcca	gcgugcaaggagccaagcaug	ugccuggcucccuguaugccacacauguagaccaacccauggugucugguugccuacuggguggcgugcaaggagccaagcaug	2:3511585..3511669:-
4_11476	1	21 +/- 14%	27	27	0	0	osa-miR171c-5p	ugauugagccgugccaauauc	uauuggugcgguucaaucaga	uauuggugcgguucaaucagaaagcuugugcuccgaaggcgaggggcuccacucuuugauugagccgugccaauauc	4:31713481..31713558:-
6_14089	0.9	14 +/- 7%	27	27	0	0	osa-miR1861j	cggucuugaggcaggaacug	guuccugucccaagacugag	cggucuugaggcaggaacugaguaguuggugaacucgcucuauguuguucguucacucgcgacacgguuccugucccaagacugag	6:27238197..27238283:-
8_16309	0.8	14 +/- 7%	27	27	0	0	osa-miR1861j	cggucuugaggcaggaacug	guuccugucccaaggcuaag	cggucuugaggcaggaacugaguaguuggugaacucgcucuauguuguucguucacucgcgacacaguuccugucccaaggcuaag	8:15132737..15132823:-
6_13049	0.8	14 +/- 7%	16	16	0	0	osa-miR1871	auggcucugauaucauguugguuu	ucuaacaugguaucggauccauag	ucuaacaugguaucggauccauagguguagccauaucaaucuuaaagcuauggcucugauaucauguugguuu	6:13330495..13330568:+
5_11607	0.7	14 +/- 7%	13	13	0	0	osa-miR1862f	augagguugguuuauuuugggaug	ucccaaaauaagccaaccucauac	ucccaaaauaagccaaccucauacuaggauguccaaauuuauuguauuagaauaugucauauuuuaauaugagguugguuuauuuugggaug	5:1928638..1928730:+
5_11788	0.6	14 +/- 7%	1234	1234	0	0	osa-miR1425-5p	uaggauucaauccuugcugcu	cagcaagaacuggaucuuaau	uaggauucaauccuugcugcuaaauguauugcuuauauucagcaauauaauguucagcagcaagaacuggaucuuaau	5:8862161..8862239:+
2_6900	0.5	14 +/- 7%	485	485	0	0	osa-miR394	uuggcauucuguccaccucc	aggugggcauacugccaaug	uuggcauucuguccaccuccuugucgaauccucagagacagaaaucucauaucuguugaucuuggaggugggcauacugccaaug	2:27148166..27148251:+
4_10329	0.4	14 +/- 7%	154	154	0	0	osa-miR1423-5p	aggcaacuacacguugggcgcucg	aggcccauaccguguuuccacugcccac	aggcccauaccguguuuccacugcccacccaacccauagcacaacacuaguauuugggaggcaacuacacguugggcgcucg	4:19715078..19715160:+
7_14797	0.3	14 +/- 7%	50	49	1	0	osa-miR6250	ucguccucucuugcuccuu	uuugcaagaaggggauagauc	ucguccucucuugcuccuuaagguuggggcaccaauaucuccauggugucaccaucuuugcaagaaggggauagauc	7:2030417..2030494:-
3_8731	0.2	14 +/- 7%	26	26	0	0	osa-miR171f-3p	ugauugagccgugccaauauc	uaugcaguaugguuuuguuugg	uaugcaguaugguuuuguuuggucugauugagccgugccaauauc	3:30027845..30027890:+
8_15999	0	14 +/- 7%	12	12	0	0	osa-miR1429-3p	guugcacggguuuguauguugc	agcaugagagacacgagaacaa	guugcacggguuuguauguugcagacgcagcaugagagacacgagaacaa	8:2036924..2036974:-
6_13336	-0.1	13 +/- 7%	10	10	0	0	osa-miR397a	uugagugcagcguugaugaaca	aucaucagcgcuucacucaauc	uugagugcagcguugaugaacaacgguaaccgguccauguugaugcgcauuuggccggugaucugaucaucaucagcgcuucacucaauc	6:28489797..28489887:+
8_16310	-0.4	13 +/- 7%	27	27	0	0	osa-miR1861j	cggucuugaggcaggaacug	ucucuucuucauaaccguu	ucucuucuucauaaccguucugcugguuccaacuucguguugcauauucuuaggcccggucuugaggcaggaacug	8:15132803..15132879:-
2_7741	-0.5	13 +/- 7%	96	96	0	0	osa-miR827	uuagaugaccaucagcaaac	ucucugguucauuugagg	uuagaugaccaucagcaaacaaguucgugagacgcaugcaugguuucgucgauucucugguucauuugagg	2:23901117..23901188:-
1_5408	-0.6	13 +/- 7%	149	147	2	0	osa-miR319a-3p.2-3p	uuggacugaagggugcucccu	auagcgaagcuuagcagaugagu	auagcgaagcuuagcagaugagugaaugaagcgggagguaacguuccgaucucgcgccgucuuugcuuggacugaagggugcucccu	1:6677578..6677665:-
8_15765	-0.7	13 +/- 7%	38	38	0	0	osa-miR156c-5p	uugacagaagagagugagcac	ucucgcuccuauguggcua	ucucgcuccuauguggcuaugucugucuaccuaaugguuuucuguuuucuugguuuugggugguggcaguugacagaagagagugagcac	8:21478162..21478252:+
8_15767	-0.7	13 +/- 7%	38	38	0	0	osa-miR156c-5p	uugacagaagagagugagcac	ucucgcuccuauguggcua	ucucgcuccuauguggcuaugucugucuaccuaaugguuuucuguuuucuugguuuugggugguggcaguugacagaagagagugagcac	8:21491164..21491254:+
10_1306	-1	13 +/- 7%	7	7	0	0	osa-miR7694-3p	uauucguagugcuagguggugucu	ucaccaccuaguauuaugaaucug	ucaccaccuaguauuaugaaucuggacagagagggguuggacagagggcucuguccauauucguagugcuagguggugucu	10:18864376..18864457:-
4_10792	-1	13 +/- 7%	33	32	0	1	osa-miR1862d	acuagguuuguuuauuuugggacg	ucccaaaauaaacaaagcuagu	ucccaaaauaaacaaagcuaguacggggauguggcacuuccuaguccuguacuagguuuguuuauuuugggacg	10:4833649..4833723:+
10_619	-1.1	13 +/- 6%	19747	19747	0	0	osa-miR166c-3p	ucggaccaggcuucauucccc	aggaugauuugugcaagguuuuuca	aggaugauuugugcaagguuuuucauuccucucauccgugggaucucggaccaggcuucauucccc	10:19987198..19987264:+
10_733	-1.5	13 +/- 6%	26	26	0	0	osa-miR171f-3p	ugauugagccgugccaauauc	agagugcaugaaucugaugcagu	agagugcaugaaucugaugcagucucaguguaguaugcuccaugcuggaacuucugauugagccgugccaauauc	10:21237362..21237437:+
10_1262	-1.5	13 +/- 6%	22	22	0	0	osa-miR5504	agugacgggaggacugcaagguuc	ucguuggagcuuguucuguuauuuu	ucguuggagcuuguucuguuauuuuauuugcacugccguaggaaauacacagugacgggaggacugcaagguuc	10:17228173..17228247:-
6_14090	-2.1	7 +/- 5%	27	27	0	0	osa-miR1861j	cggucuugaggcaggaacug	ucucuucuucauaaacguu	ucucuucuucauaaacguucugcugguuccaacuuuguguugcauauucuuaggcccggucuugaggcaggaacug	6:27238263..27238339:-
1_4429	-2.1	7 +/- 5%	177	177	0	0	osa-miR408-3p	cugcacugccucuucccuggc	ucugagagauggcugguguuguu	ucugagagauggcugguguuguuguugcucccuccccugcacugccucuucccuggc	1:12301776..12301833:+
6_13050	-2.6	7 +/- 5%	16	16	0	0	osa-miR1871	auggcucugauaucauguugguuu	gccaguaugucuauauauagagcauauag	auggcucugauaucauguugguuuugaaggaaaugacugauauauuucauuguaggccaguaugucuauauauagagcauauag	6:13330544..13330628:+
1_4521	-2.7	7 +/- 5%	12943	12942	0	1	osa-miR159a.2	uuuggauugaagggagcucug	aucaacccuacauggacc	aucaacccuacauggacccucuuuggauugaagggagcucug	1:17682142..17682184:+
6_14071	-3.5	6 +/- 4%	3	3	0	0	osa-miR5814	aaucaaguuaggaaccaugcaagu	uugcaagauuucuaacuugagugc	aaucaaguuaggaaccaugcaaguuguuuaugaguugugcccucugugccuagcgccauagaugacuugcaagauuucuaacuugagugc	6:26661356..26661446:-
4_10683	-4	6 +/- 4%	2382	2382	0	0	osa-miR396e-5p	uccacaggcuuucuugaacug	gugagaauugugauguggggg	gugagaauugugauguggggggaaagaugugcgggcaugcuuuccacaggcuuucuugaacug	4:34436789..34436852:+
12_2652	-5.3	5 +/- 4%	17	17	0	0	osa-miR1863c	uagaaacuuggcugaugcauuacu	uacauguguacacauaagaggcuaaa	uagaaacuuggcugaugcauuacuuuuggagaccaacaugucgauguaaaggguacauguguacacauaagaggcuaaa	12:4869464..4869543:+
6_13072	-5.6	5 +/- 4%	4	3	1	0	osa-miR1861l	aaacguucugcugguuccaacugc	aguuggugaacucgcucuauguuguu	aaacguucugcugguuccaacugcguguugcauauucuuaggcccgaucuugaggcaggaacugaguaguuggugaacucgcucuauguuguu	6:14949468..14949561:+
1_5505	-13.1	0.05 +/- 0.04	157	157	0	0	osa-miR159e	auuggauugaagggagcucc	cucucucucucucucucuuug	auuggauugaagggagcuccucuagcuacaucucugucaucucucucucucucucucuuug	1:9760677..9760738:-
1_5292	-26.7	0.05 +/- 0.04	3	3	0	0	osa-miR1860-5p	agaaaaccagcuuccagaucu	auuugaugguaggguuaguguu	auuugaugguaggguuaguguuauuuguaaagagaaaaccagcuuccagaucu	1:934509..934562:-

## Sheet: IT3-supplemernary Table S1c
Table S1c: List of Novel and known miRNA predicted by miRDeep2 for library or sample IR8-T3 (IT3)
novel miRNAs predicted by miRDeep2
provisional id	miRDeep2 score	estimated probability that the miRNA candidate is a true positive	total read count	mature read count	loop read count	star read count	miRBase miRNA	consensus mature sequence	consensus star sequence	consensus precursor sequence	precursor coordinate
2_10627	42794.6	56 +/- 13%	83940	83939	0	1	-	gggccuguagcucagagg	auuagagcacguggcuac	gggccuguagcucagaggauuagagcacguggcuac	2:816464..816500:+
4_17235	2103.4	56 +/- 13%	4194	4184	0	10	-	aguuaauacgugugcuugggagu	aacaagccuucuauuaucuuucu	aacaagccuucuauuaucuuucuaguuaauacgugugcuugggagu	4:9136100..9136146:+
12_6732	1890.4	56 +/- 13%	3712	3709	0	3	-	accgcuucaugaacuuucagg	uacagagagugaaguugauu	uacagagagugaaguugauuaugaccgcuucaugaacuuucagg	12:26339658..26339702:-
10_964	941.6	56 +/- 13%	1870	1757	0	113	-	ugccggucauauguaucgaacu	cuucggaauugggcacaguauca	ugccggucauauguaucgaacuaacuucggaauugggcacaguauca	10:20475657..20475704:+
12_6672	577	56 +/- 13%	1141	1058	58	25	-	uccauugucgucuaguccgg	uucacccagacgacccggg	uccauugucgucuaguccgguuaggauaucuggcuuucacccagacgacccggg	12:25043375..25043429:-
1_9424	536.5	56 +/- 13%	1061	1030	11	20	-	caaauccugucaucccuacc	agggauguagcgaagcuugguagc	agggauguagcgaagcuugguagcguguuuguuuuggguacaaaaugucacagguucaaauccugucaucccuacc	1:18997667..18997743:-
12_4883	123.4	56 +/- 13%	244	243	0	1	-	ucagauugagccgaguuuaa	uaaacucggcucaaucuc	uaaacucggcucaaucucuuuuuucagauugagccgaguuuaa	12:13410141..13410184:+
8_5844	582.4	56 +/- 13%	209	209	2	19		agcucgucgggcuugcugcgguac	gccgagcacgcugcucgccgaguucu	agcucgucgggcuugcugcgguacagaucggcgccgagcacgcugcucgccgaguucu	8:25090056..25090114:+
3_16627	104.4	56 +/- 13%	206	205	0	1	-	uaggccugaugccacgucaccugu	ccggugaugcuuugauuaggc	uaggccugaugccacgucaccuguagcuauggcuuugaccggugaugcuuugauuaggc	3:31181907..31181966:-
3_16609	104.4	56 +/- 13%	206	205	0	1	-	uaggccugaugccacgucaccugu	ccggugaugcuuugauuaggc	uaggccugaugccacgucaccuguagcuauggcuuugaccggugaugcuuugauuaggc	3:31179809..31179868:-
3_16675	104.4	56 +/- 13%	206	205	0	1	-	uaggccugaugccacgucaccugu	ccggugaugcuuugauuaggc	uaggccugaugccacgucaccuguagcuauggcuuugaccggugaugcuuugauuaggc	3:31188224..31188283:-
3_16643	104.4	56 +/- 13%	206	205	0	1	-	uaggccugaugccacgucaccugu	ccggugaugcuuugauuaggc	uaggccugaugccacgucaccuguagcuagggcuuugaccggugaugcuuugauuaggc	3:31184005..31184064:-
3_16659	102.8	56 +/- 13%	203	202	0	1	-	uaggccugaugccacgucaccugu	ccggugaugcuuugauuaggc	uaggccugaugccacgucaccuguagauacggcuuugaccggugaugcuuugauuaggc	3:31186103..31186162:-
1_10538	60	56 +/- 13%	120	119	0	1	-	cgaacccggaugggcccuca	aggucuccgguucgaacccg	aggucuccgguucgaacccggaugggcccucggaugaauuuuuauuuuuuuuucuccgguucgaacccggaugggcccuca	1:42634449..42634530:-
5_21315	54.1	56 +/- 13%	107	102	4	1	-	aacgauuugauaccgugaggu	ucacgcuaccaaaucguuucc	ucacgcuaccaaaucguuuccgaucauuggauauccuacccagcuagauccaacaaucgaaaacgauuugauaccgugaggu	5:12892108..12892190:-
11_2958	50.5	56 +/- 13%	104	101	0	3	-	cauggacaacuguuuggacugaug	ucacaucgagcccguuguu	cauggacaacuguuuggacugauggacguaccaguuuugaucguuacaaaggcugaugcuaucacaucgagcccguuguu	11:19396177..19396257:+
8_28071	40.6	56 +/- 13%	84	80	0	4	-	cgugucccaccaggcgugcc	acacacuggccugggagaucugcu	cgugucccaccaggcgugccaaaagcguguugaugcaaaaauacacacuggccugggagaucugcu	8:5524848..5524914:-
12_4928	25.1	56 +/- 13%	54	51	1	2	-	aagaaacuauggguuguagagugu	uacuuauggacacuauggguuggg	aagaaacuauggguuguagaguguaguuuauauuaugaugucuuauugacaugguaccauagacacuacuuauggacacuauggguuggg	12:15824557..15824647:+
4_18880	23	56 +/- 13%	45	35	7	3	-	aguuacgaucuuuagucccgguug	accggaacuaaagaucaaauaugc	aguuacgaucuuuagucccgguugguguccugggggggccugacaggcccugacaguauuugaaccggaacuaaagaucaaauaugc	4:16969335..16969422:-
7_25174	17.3	56 +/- 13%	33	26	4	3	-	aaaaugcauggggaauuauggu	accauaauucuccaugcauuuugu	aaaaugcauggggaauuaugguggauuggucaguguaguccauggacggaaccgaccuagacaccauaauucuccaugcauuuugu	7:16338728..16338814:+
11_2832	17.2	56 +/- 13%	33	26	4	3	-	aaaaugcauggggaauuauggu	accauaauucuccaugcauuuugu	aaaaugcauggggaauuaugguggauuggucaguguaguccauggacggaaccgaccuagacaccauaauucuccaugcauuuugu	11:15289114..15289200:+
1_9413	15	56 +/- 13%	29	26	0	3	-	aaaaugcauggggaauuauggu	accauaauucuccaugcauuuugu	aaaaugcauggggaauuaugguggauuggucaguguaauccauggacggaaccgaccuagacaccauaauucuccaugcauuuugu	1:18693810..18693896:-
6_22594	15	56 +/- 13%	29	26	2	1	-	aaaaugcauggggaauuauggu	aaaauucuccaugcauuuuau	aaaaugcauggggaauuaugguggauuggucaguguaguccauggacgcaaccgaccuagacaccaaaauucuccaugcauuuuau	6:13624967..13625053:+
11_3484	14.5	56 +/- 13%	32	31	0	1	-	aggauccuacguggcacugaugug	agugugucaucuagguccc	agugugucaucuaggucccaaaucgccacagcuccuauaggauccuacguggcacugaugug	11:2371334..2371396:-
8_27735	12	56 +/- 13%	24	17	1	6	-	aggacgucccauucauuacuaggu	uagugcuggaugggacguaucc	uagugcuggaugggacguauccuaguacuacaaaucuaaacacaccuccuauccagauucauacuacuaggacgucccauucauuacuaggu	8:26950856..26950948:+
10_1106	9.2	59 +/- 12%	17	13	0	4	-	agauggacguggguuacugacgug	auaucagugacaaagucccucug	agauggacguggguuacugacgugugggcccaaccuuugugggucccacauaucagugacaaagucccucug	10:22253503..22253575:+
4_18429	9	59 +/- 12%	16	11	1	4	-	auuuucgugugcgguccauuua	aauggaccgcacgcgaaaaugagu	auuuucgugugcgguccauuuaagaggaccgcacgagaaaaucgauuuuuccaugcuguccucuuaaauggaccgcacgcgaaaaugagu	4:5578751..5578841:-
1_8409	5.8	57 +/- 13%	11	4	0	7	-	ucgucgccgcuccgucucgagg	uugaggacgacgagccguagc	uugaggacgacgagccguagcuccgccccgagggcgccucgucgccgcuccgucucgagg	1:37249055..37249115:+
2_12895	5.7	57 +/- 13%	11	4	5	2	-	cggggccaguuccggcgg	ggcggauccggucacccggaggcg	cggggccaguuccggcggaggguaggccaugcccgccggauucgguagccacgaccuccuugccggcggauccggucacccggaggcg	2:15445955..15446043:-
3_14430	4.4	56 +/- 13%	13	11	0	2	-	ggcacugugcauggcuagaua	cuagcggugcugccucuuu	cuagcggugcugccucuuuggcacugugcauggcuagaua	3:15648045..15648085:+
6_24604	3.9	58 +/- 12%	8	7	0	1	-	gauucaccucgucgcuggaugugg	acgcgccggcgcgcuguucugug	acgcgccggcgcgcuguucugugccgucucuccccucaagcucggcggcaguggcacagauucaccucgucgcuggaugugg	6:30594726..30594808:-
4_17840	3.3	58 +/- 12%	6	5	0	1	-	uuccacuuaggacaagaacgug	guccucaucauagguggaacaacc	uuccacuuaggacaagaacguggcauccuauuacaagccaucgcacaaaaucaauaggaugccacguccucaucauagguggaacaacc	4:24105488..24105577:+
4_17906	3.2	58 +/- 12%	12	10	0	2	-	acgcuucgucaucuggucugugg	gauggacucguucccuugaagcc	acgcuucgucaucuggucugugggagaaucaaguucccgauggacucguucccuugaagcc	4:25386239..25386300:+
3_15050	2.5	55 +/- 12%	6	4	0	2	-	agguaggauuccucggagcaaagg	uaaagugagagggauucuacc	uaaagugagagggauucuaccuuuggagaagguaggauuccucggagcaaagg	3:30067752..30067805:+
3_15144	1.9	34 +/- 10%	4	2	0	2	-	uguacguuggcacacugacuuagc	auccgcgguggcacggcauucagu	uguacguuggcacacugacuuagccuccuauccgcgguggcacggcauucagu	3:31985688..31985741:+
10_1427	1.7	34 +/- 10%	4	2	1	1	-	aggaucuguaguaccgguuggugu	accaacccggacuaaagaugccuc	aggaucuguaguaccgguugguguuauuaaucggaaauaaaaauugaucuuuagucccgauuuguaucaccaacccggacuaaagaugccuc	10:9119708..9119800:-
10_566	1.5	34 +/- 10%	18	13	3	2	-	aauggaccgcacgcgaaaaugagc	uuugcgugugcuccauuua	uuugcgugugcuccauuuaagaggaccgcacggaaaaaucaauuuuacugugcgguccucuuaaauggaccgcacgcgaaaaugagc	10:10940367..10940454:+
4_17858	1.5	34 +/- 10%	27	20	5	2	-	uguccucguccuaggugaaac	guuuuaucuaggauguggacgug	guuuuaucuaggauguggacguggcauccuauuaauuuugugcgauggcugguaauaggaugccauguccucguccuaggugaaac	4:24388601..24388687:+
1_9342	1.5	34 +/- 10%	19	18	1	0	-	aauggacugcacguguaaaugagc	ucauuuacgcgugcaguccauuaa	ucauuuacgcgugcaguccauuaagaggaccacauggaaaaaaucgauuuuuccgugcgguucucuuaaauggacugcacguguaaaugagc	1:15442278..15442370:-
2_10889	1.5	34 +/- 10%	31	31	0	0	-	cgagccgggacgcggcgg	cccgcgccccggccgcc	cccgcgccccggccgccuccgggcaagccgccugggcgacggauggcgagccgggacgcggcgg	2:6582366..6582430:+
3_16169	1.4	34 +/- 10%	22	22	0	0	-	ucaacuucuagcuacgaaccugg	agguuuguagccagaaguugauu	ucaacuucuagcuacgaaccuggauauagguuauguccagguuuguagccagaaguugauu	3:20687280..20687341:-
4_18149	1.4	34 +/- 10%	75	75	0	0	-	acgccggcgggggccucgg	gcggucgucgucggcgggc	gcggucgucgucggcgggcgggcccccgagggcggcgccggccccgggguucgacgacgccggcgggggccucgg	4:30842955..30843030:+
8_27351	1.3	34 +/- 10%	15	15	0	0	-	cgcuccccggcaacggcgcc	cgcggggcggccgggagcggu	cgcggggcggccgggagcggugguggcugcgcggccucacacgcgcuccccggcaacggcgcc	8:18551115..18551178:+
8_28018	1.3	34 +/- 10%	17	17	0	0	-	cggcgcggcugcuccggc	ugaggcggcucgugaggu	ugaggcggcucgugagguccauggcgguggcgccgccgcugccgccggcaccggcgcggcugcuccggc	8:4416875..4416944:-
5_21791	1.3	34 +/- 10%	134	134	0	0	-	agagacgugggucacugacguggg	caugucagugacagggggacuuu	agagacgugggucacugacgugggggcccaaccuuugugggucccacaugucagugacagggggacuuu	5:26570103..26570172:-
2_11266	1.3	34 +/- 10%	22	22	0	0	-	ucaacuucuagcuacgaaccugg	agauuuguagccagaaguugauu	ucaacuucuagcuacgaaccuggauauagguuauguccagauuuguagccagaaguugauu	2:15842982..15843043:+
2_11044	1.2	34 +/- 10%	72	72	0	0	-	ccggcgggggccucggga	ccgaggcccccuggc	ccggcgggggccucgggacagugcgcacuaagggccgaggggcgugacauggcaccccgaggcccccuggc	2:10337587..10337658:+
2_11059	1.2	34 +/- 10%	26	26	0	0	-	auuuguuguauuagggaaugucuc	gacauuuccuaguacaacaaaucu	gacauuuccuaguacaacaaaucugucaggagcuuauccagauuuguuguauuagggaaugucuc	2:10873083..10873148:+
2_11727	1.2	34 +/- 10%	21	20	1	0	-	gccgccucgaagcucccu	ggagccagcgaggcagcga	ggagccagcgaggcagcgacgugccuccaggccgcgcgccgccgucgccgccucgaagcucccu	2:26262794..26262858:+
11_2594	1.2	34 +/- 10%	16	7	9	0	-	auaaguggguuugugggcuggccc	gcuggcuuuugaacccauuuaugg	gcuggcuuuugaacccauuuaugggcuauucaaguggguaaaccauagguuggugcacuuaaauggccuauaaguggguuugugggcuggccc	11:11396756..11396839:+
1_7162	1.1	34 +/- 10%	11	11	0	0	-	acaauguaucuggauaugagacgu	gucucauguccagauacauugucc	acaauguaucuggauaugagacguaucuagauaugucucauguccagauacauugucc	1:7927966..7928024:+
12_6776	1	34 +/- 10%	153	153	0	0	-	gcggaccgggcuucauucccc	gugaagacccgcgccgccg	gugaagacccgcgccgccgggaucgucgcggcggaccgggcuucauucccc	12:27253976..27254027:-
12_6775	1	34 +/- 10%	153	153	0	0	-	gcggaccgggcuucauucccc	ggaggagaggccccuuguugcgugg	gcggaccgggcuucauuccccuuuucgacgcgagggcgucgcagcgggaggagaggccccuuguugcgugg	12:27253926..27253997:-
9_29476	1	34 +/- 10%	15	15	0	0	-	cuggugccagcggccgcg	cgguucagggggcgggcc	cuggugccagcggccgcgaucucgcguucgcgccuucgcaugagggugugagcggcgguucagggggcgggcc	9:5390224..5390297:+
8_28775	1	34 +/- 10%	12	12	0	0	-	ugugucacugacgugugggcc	cccacaugucagugucgcaac	ugugucacugacgugugggccauaguaaaaguggggcccacaugucagugucgcaac	8:24887664..24887721:-
3_15975	1	34 +/- 10%	80	80	0	0	-	gagacuguuuggcugagcuccagc	uggaguuguagcugugccaaacag	gagacuguuuggcugagcuccagcucccggagggguggagcuggaguuguagcugugccaaacag	3:13639028..13639093:-
5_20190	1	34 +/- 10%	11	11	0	0	-	auuuucgugugcgguccauuua	aauggaccgcaugcgaaaauga	auuuucgugugcgguccauuuaagaggacuacacugaaaauaggcucauuuucgugugagguccucuuaaauggaccgcaugcgaaaauga	5:8900559..8900650:+
3_16834	1	34 +/- 10%	70	70	0	0	-	acuagguuuguuuauuuugggac	uccaaaauaaacaaacguaguau	uccaaaauaaacaaacguaguauagggugugacacaucccguacuagguuuguuuauuuugggac	3:33572263..33572328:-
8_28750	0.9	11 +/- 6%	29	29	0	0	-	ucggaucugguaccuagguauc	uaucuuguagguaucaaaucugaua	uaucuuguagguaucaaaucugauaccuagguauaaugccacaucggcaugauacuguagguaucggaucugguaccuagguauc	8:24473894..24473979:-
10_1841	0.9	11 +/- 6%	3	2	0	1	-	caucuucccgucgcugcucc	agcagaggaggcugugcc	caucuucccgucgcugcuccagcugccgagugggauaacugaauuggacgacaggaagcagaggaggcugugcc	10:16085799..16085873:-
12_5017	0.9	11 +/- 6%	29	29	0	0	-	auucaucguacuagggugacgugu	acgucacaauaaaauaaauau	acgucacaauaaaauaaauauggacauguguccagauucaucguacuagggugacgugu	12:19186696..19186755:+
2_12515	0.9	11 +/- 6%	18	18	0	0	-	aaguacaccugaaccggauguggc	uauauccgguccuaagugcauuuau	aaguacaccugaaccggauguggcauuucauaguauaaccaauaucucguuguacuaugaaaugcuauauccgguccuaagugcauuuau	2:5849835..5849925:-
8_27064	0.9	11 +/- 6%	24	24	0	0	-	gcgaaaaugacguggcgugacgac	aagcgcgagaccgcgcgguaucgcgc	gcgaaaaugacguggcgugacgacacaggcgguaucgcauggugaaagcgcgagaccgcgcgguaucgcgc	8:9193745..9193816:+
3_14815	0.9	11 +/- 6%	44	43	0	1	-	uagauucguuguacuaggaugugu	aguacaacgaaucuagacag	aguacaacgaaucuagacaggauaugcauagauucguuguacuaggaugugu	3:25877632..25877684:+
9_30146	0.9	11 +/- 6%	12	12	0	0	-	uccaccaucgucgucgucguc	cggcgacgagcaaccgaggaaga	uccaccaucgucgucgucgucgccgguucgcccucggugacgcggcgggccgucgccggcgacgagcaaccgaggaaga	9:22353355..22353434:+
2_11043	0.9	11 +/- 6%	72	72	0	0	-	ccggcgggggccucggga	ccacucuccccgccaugu	ccacucuccccgccaugugguggcccggcgggggccucggga	2:10337563..10337605:+
4_18274	0.8	11 +/- 6%	30	30	0	0	-	cgagccgggacgcggcgg	gaggcagcaaggcugggu	cgagccgggacgcggcggggcgagaucgacgcggagaauucuggggguuuuuguucgcccgcgaggcagcaaggcugggu	4:34463549..34463629:+
7_25210	0.8	11 +/- 6%	12	12	0	0	-	aaacccuguguaugaaucugacag	guucagauucauacuuaggguuugc	aaacccuguguaugaaucugacagggauauguucagauucagauauguucagauucauacuuaggguuugc	7:18233938..18234009:+
11_3664	0.8	11 +/- 6%	18	17	1	0	-	aaacguuaggcacggaaaccaggg	augguauccguguccaacguuuaa	aaacguuaggcacggaaaccaggguuugucuuuuuuuuuugggacggagggaguaugucccuaaauaaguagguguagccaugguauccguguccaacguuuaa	11:7609076..7609180:-
9_30251	0.8	11 +/- 6%	11	11	0	0	-	ugugucacugacgugugggcc	cccacaugucagugacucaaag	ugugucacugacgugugggcccuuuacccaguggaccccacaugucagugacucaaag	9:1802159..1802217:-
2_11417	0.7	11 +/- 6%	204	194	0	10	-	cugggccuggcgcacccca	uggggcccucgcgcgucgcccagg	uggggcccucgcgcgucgcccaggcauugcacugcugccugggccuggcgcacccca	2:20655589..20655646:+
1_10255	0.7	11 +/- 6%	61	61	0	0	-	caugguggugacuggugac	uaccagcugcuaucaaaug	caugguggugacuggugaccaucuaccagcugcuaucaaaug	1:36492611..36492653:-
6_23112	0.6	11 +/- 6%	24	24	0	0	-	ucguccucucuuguucuuguu	cgagaaggggauagauc	ucguccucucuuguucuuguuaaggugggggcaccaauauaucaccauggugccagccaucucugcgagaaggggauagauc	6:28264637..28264719:+
3_14653	0.6	11 +/- 6%	15	15	0	0	-	aucggaucugauaccuaugguacc	uaccauggguaccaggucugauac	uaccauggguaccaggucugauaccauaaauaucgaaucuaauauccuaaguaucggaucugauaccuaugguacc	3:22103070..22103146:+
1_9244	0.6	11 +/- 6%	129	126	0	3	-	agagacugacgugucgcgccg	gcgacucguugaugaucguu	gcgacucguugaugaucguuuagagacugacgugucgcgccg	1:11623385..11623427:-
5_21515	0.6	11 +/- 6%	21	21	0	0	-	gcuggaacuguuuggcugagcucu	aggugugccaaacagacccuaaua	gcuggaacuguuuggcugagcucuagcuucaggagggguggagcugaagcuggaggugugccaaacagacccuaaua	5:18685912..18685989:-
10_1105	0.6	11 +/- 6%	13	13	0	0	-	agauggacguggguuacugacgug	ggucacugacgcgcuucucuga	ggucacugacgcgcuucucugacaaaguuagauggacguggguuacugacgug	10:22253474..22253527:+
10_586	0.5	11 +/- 6%	269	267	1	1	-	uggccggugaagaaaaccucgauu	gggcugaucggccgccgcu	uggccggugaagaaaaccucgauuaaaaacaccaucuuucggggcugaucggccgccgcu	10:11579843..11579903:+
3_15747	0.5	11 +/- 6%	25	25	0	0	-	cugcacugccucuucccuggg	ugugugaggagcaggcc	cugcacugccucuucccugggccaucgcgucugugugaggagcaggcc	3:8396625..8396673:-
8_27353	0.5	11 +/- 6%	120	120	0	0	-	aacgauuugguacugugaggu	cuuaugguaccaaaucguuag	cuuaugguaccaaaucguuagaucaaacuaucggaaacgauuugguacugugaggu	8:18656535..18656591:+
3_16562	0.5	11 +/- 6%	1285	1285	0	0	-	gaaacuguuuggcugagcuccagc	uggauuugugccaaacaggcccuu	gaaacuguuuggcugagcuccagcucuaggacuggauuugugccaaacaggcccuu	3:30191760..30191816:-
1_8160	0.5	11 +/- 6%	109	109	0	0	-	cuaaaaccuguaguuuug	aagcuggagugcuuuagcc	cuaaaaccuguaguuuugaaguugcaaacuccagcuucgaagcuggagugcuuuagcc	1:33521652..33521710:+
2_11156	0.5	11 +/- 6%	17	17	0	0	-	ccgccaccggcgccgcuuccc	gcucggcgcggcaacggcgggg	ccgccaccggcgccgcuucccuucccaucucccucccuucucgccggcucggcgcggcaacggcgggg	2:13849049..13849117:+
6_22818	0.5	11 +/- 6%	228	228	0	0	-	guaguugggccuugggcu	aacggugggcccaacuaaggccc	guaguugggccuugggcuaacaucuguuggaagaaacggugggcccaacuaaggccc	6:22539147..22539204:+
12_6394	0.4	11 +/- 6%	8036	8026	0	10	-	cuguggcuggauugaaucc	aacaagguagccguagggg	aacaagguagccguaggggaaccuguggcuggauugaaucc	12:20638813..20638854:-
4_16950	0.4	11 +/- 6%	33	33	0	0	-	ccguggcgguugacggcg	cuuaaucggcaaggaggug	ccguggcgguugacggcggugaccggcggcgguugaggcgaaggcacagcuuaaucggcaaggaggug	4:194954..195022:+
10_1435	0.4	11 +/- 6%	15	15	0	0	-	uguuucaccuaggaugaggacaug	cguccucauucuugauggaacaac	uguuucaccuaggaugaggacaugacauccuauuaccagccaucgcacgaaauuaauaggaugccacguccucauucuugauggaacaac	10:9473084..9473174:-
12_4952	0.4	11 +/- 6%	15	15	0	0	-	aucggaucugauaccuaugguacc	uaccucagauaucaaguaccgauac	aucggaucugauaccuaugguaccagacugauaccuuggguaucaacccgaucugguaccucagauaucaaguaccgauac	12:17004735..17004816:+
1_9950	0.4	11 +/- 6%	12	12	0	0	-	gggagggaagcggauggg	cauggcuccgccuccg	cauggcuccgccuccgaugcugcgguuggaacccgagguggacgagagagagcuaggggagggaagcggauggg	1:32470342..32470416:-
11_2673	0.3	11 +/- 6%	32095	32027	57	11	-	aaguccucguguugcaucccu	cuugcgcgagaguaguacuagg	cuugcgcgagaguaguacuaggaugggugaccuccuggaaaguccucguguugcaucccu	11:12096492..12096552:+
7_25484	0.3	11 +/- 6%	10	10	0	0	-	agauccucugcagucgacugcacc	ugcagucgacugcagagcauccug	agauccucugcagucgacugcaccgcgcuuuuauuauugacaugcggugcagucgacugcagagcauccug	7:24923110..24923181:+
8_27278	0.3	11 +/- 6%	11	11	0	0	-	auuuucgugugcgguccauuua	aggaacugcacacgaaaaugg	auuuucgugugcgguccauuuaagagguacguacguagaaaucgauuuuuucaugcgguucucuuaaggaacugcacacgaaaaugg	8:16365063..16365150:+
11_2665	0.3	11 +/- 6%	32095	32027	57	11	-	aaguccucguguugcaucccu	cuugcgcgagaguaguacuagg	cuugcgcgagaguaguacuaggaugggugaccuccuggaaaguccucguguugcaucccu	11:12094134..12094194:+
11_2753	0.3	11 +/- 6%	32095	32027	57	11	-	aaguccucguguugcaucccu	cuugcgcgagaguaguacuagg	cuugcgcgagaguaguacuaggaugggugaccuccuggaaaguccucguguugcaucccu	11:12151022..12151082:+
8_28575	0.3	11 +/- 6%	21	21	0	0	-	gaaacuauuuggcugggcuccagc	uggagcuguaccaaacagguccu	gaaacuauuuggcugggcuccagcucuaggagagagagagagcuggagcuguaccaaacagguccu	8:21313473..21313539:-
3_14682	0.3	11 +/- 6%	25	25	0	0	-	gaaaccguuugguugagcuccagc	uggagcugaaguugugccaaacuag	gaaaccguuugguugagcuccagcuuaaugaaaggugaagcuggagcugaaguugugccaaacuag	3:23565827..23565893:+
11_2765	0.3	11 +/- 6%	32095	32027	57	11	-	aaguccucguguugcaucccu	cuugcgcgagaguaguacuagg	cuugcgcgagaguaguacuaggaugggugaccuccuggaaaguccucguguugcaucccu	11:12161597..12161657:+
3_15205	0.3	11 +/- 6%	15	15	0	0	-	ucuuguggucaugccuugcu	cucugaaugaucaacaagaug	cucugaaugaucaacaagaugugcucccacacugccuuccuguggaucuugagcuguugcuagucuuguggucaugccuugcu	3:33130656..33130739:+
10_727	0.2	11 +/- 6%	103	103	0	0	-	ucagauugagccgaguuuaa	gagcucgucucaccuggac	gagcucgucucaccuggacagagcauacaucgucaguucagauugagccgaguuuaa	10:16142458..16142515:+
12_5250	0.2	11 +/- 6%	12	12	0	0	-	uccggucgggccuauggauccu	gaucuacaggccggccguuca	uccggucgggccuauggauccuuuuagaucuacaggccggccguuca	12:20628740..20628787:+
8_28622	0.2	11 +/- 6%	14	8	6	0	-	ggaccuguuugguagagcuccaac	uggguuuaggcagcuccau	uggguuuaggcagcuccauaacuccacuucagacccaacuccugaaguaaaauuuggaccuguuugguagagcuccaac	8:22186730..22186809:-
5_20891	0.2	11 +/- 6%	126	126	0	0	-	aguaggagggcgcggcggc	ugauggcgccguaggcgag	aguaggagggcgcggcggccaggccgucggugaagagcaugaaguaguugguggagaaggccggggugauggcgccguaggcgag	5:64702..64787:-
4_18000	0.2	11 +/- 6%	173	173	0	0	-	uaggccugaugccacgucacuguu	cugugaugcuaugaucaggccgaga	uaggccugaugccacgucacuguuagccacgagcauugagcugugaugcuaugaucaggccgaga	4:27239126..27239191:+
5_21792	0.2	11 +/- 6%	135	134	0	1	-	agagacgugggucacugacguggg	auggaucgcgcuccucugacgu	auggaucgcgcuccucugacguaaagucagagagacgugggucacugacguggg	5:26570148..26570202:-
1_8012	0.2	11 +/- 6%	36	36	0	0	-	gcggcuggaccaccucgu	gagcucuccaagcucgcaa	gcggcuggaccaccucguggaugccgucgacgagcucuccaagcucgcaa	1:30766402..30766452:+
12_4844	0.2	11 +/- 6%	381	369	5	7	-	ggauggaugucugagcgg	uugauaggaauaccggggg	ggauggaugucugagcgguugaaagagucggucuugaaaaccgaaguauugauaggaauaccggggg	12:13354022..13354089:+
3_14654	0.2	11 +/- 6%	15	15	0	0	-	aucggaucugauaccuaugguacc	uaccuuggguaucaaccggaucugguac	aucggaucugauaccuaugguaccaaacugauaccuuggguaucaaccggaucugguac	3:22103122..22103181:+
3_16365	0.2	11 +/- 6%	37	37	0	0	-	aggaucuggacuguuugacacagc	uggaguugugccaaacgggaccuua	aggaucuggacuguuugacacagcuccgacuucaaguaaguuggaguuaggagcuggaguugugccaaacgggaccuua	3:25953958..25954037:-
7_25341	0.2	11 +/- 6%	41	41	0	0	-	aaaagaucuauuuguagucccggu	agggaaaaaagaucuaacau	agggaaaaaagaucuaacauacgcuuuacucccgguugacuaaaagaucuauuuguagucccggu	7:20923245..20923310:+
7_24911	0.1	11 +/- 6%	25	25	0	0	-	uggcugugaugaauuuggcu	ccgaggauuucaugccaagca	ccgaggauuucaugccaagcaugcagcacccucuugaugggagguguggucucauguggcugugaugaauuuggcu	7:6118561..6118637:+
6_23837	0.1	11 +/- 6%	17	17	0	0	-	aguuuccgucucuuagagcaugug	cauucgugagagugugaaugugg	aguuuccgucucuuagagcauguguuaggugacgcauucgugagagugugaaugugg	6:12925925..12925982:-
3_15671	0	11 +/- 6%	450	450	0	0	-	acuuuggccuagacugagagcc	ccaucaguucugggcacauugucu	acuuuggccuagacugagagccaucaauguaaaugcccuuagauuuuugcuguggccaucaguucugggcacauugucu	3:7103398..7103477:-
3_15479	0	11 +/- 6%	297	297	0	0	-	gagccgggacguggcggug	ccauaugauugugguucau	gagccgggacguggcggugggaaggugagcuuccguuuuuguuuuuuaccauaugauugugguucau	3:2486734..2486801:-
1_9524	0	11 +/- 6%	10	7	0	3	-	gcucacuucucucucuguc	gacagaagagagugagcac	gacagaagagagugagcacacgugguuguuuccuugcauaaaugaugccuaugcuuggagcuacgcgugcucacuucucucucuguc	1:22524152..22524239:-
4_17035	0	11 +/- 6%	137	137	0	0	-	cccaaggaagcugacgagc	uuggcaacuuuccuugggac	uuggcaacuuuccuugggacacuaggcaugucagaaggcuuccaugcgaaaaugucuuuguuggcccaaggaagcugacgagc	4:4151100..4151183:+
2_13213	0	11 +/- 6%	813	810	1	2	-	uuugcaagaucagcuucuuguuu	cauauggucugccaucuugcg	uuugcaagaucagcuucuuguuuggaucucgagcacacgcacacgguccaggcaaucggcauauggucugccaucuugcg	2:23768887..23768967:-
8_28814	0	11 +/- 6%	14	14	0	0	-	ugacgauguagcggacgugcu	ucagccgcugcaucgagca	ucagccgcugcaucgagcagagcgagaggcggccuaccuucuccacggugacgauguagcggacgugcu	8:25401378..25401447:-
8_27277	0	11 +/- 6%	11	11	0	0	-	auuuucgugugcgguccauuua	auagguuugccugugaaaauag	auagguuugccugugaaaauagacucauuuucgugugcgguccauuua	8:16365037..16365085:+
9_30080	0	11 +/- 6%	2372	2372	0	0	-	uccucaguuuggauugcagg	cacaauuaagccaggcugucacuc	uccucaguuuggauugcaggccccgcaaccuuccugcacgaggcaggaauugcuaggcacacaauuaagccaggcugucacuc	9:20720488..20720571:+
7_25499	0	11 +/- 6%	10	10	0	0	-	acagcggcuucguggacgaguccg	cgccguccgccacgccgacagggac	cgccguccgccacgccgacagggacaacagcggcuucguggacgaguccg	7:25572265..25572315:+
mature miRBase miRNAs detected by miRDeep2
tag id	miRDeep2 score	estimated probability that the miRNA is a true positive	total read count	mature read count	loop read count	star read count	mature miRBase miRNA	consensus mature sequence	consensus star sequence	consensus precursor sequence	precursor coordinate
3_16570	6753.8	56 +/- 13%	13247	12749	0	498	osa-miR166j-5p	ucggaccaggcuucauucccc	gaaugacguccggucuga	gaaugacguccggucugaagaucgccguccccaggcgguggcuucggaccaggcuucauucccc	3:30392797..30392861:-
3_13855	3811.2	56 +/- 13%	7475	7368	0	107	osa-miR167f	ugaagcugccagcaugaucug	agaucauccggcagcuucauc	ugaagcugccagcaugaucugaaagcaucucaaaccagcgaucagaucauccggcagcuucauc	3:3347691..3347755:+
11_3199	194.9	56 +/- 13%	381	372	0	9	osa-miR531b	cucgccggggcugcgugccgcc	uggcgcgcauccccgucgagc	cucgccggggcugcgugccgccauagcuggcgcgcauccccgucgagc	11:26930691..26930739:+
8_27868	194.8	56 +/- 13%	381	372	0	9	osa-miR531b	cucgccggggcugcgugccgcc	uggcgcgcauccccgucgagc	cucgccggggcugcgugccgccauagcuggcgcgcauccccgucgagc	8:1220373..1220421:-
2_12453	181.3	56 +/- 13%	355	234	0	121	osa-miR156g-5p	uugacagaagagagugagcac	gcucacuccucuuucugucacc	uugacagaagagagugagcacacggcgugauggccggcauaaaaucuaucccguccucgccgcgugcucacuccucuuucugucacc	2:4512907..4512994:-
10_115	152.7	56 +/- 13%	899	891	0	12	osa-miR2102-3p	cggggccgguuccgguguagg	gccggcggaucuagccacccga	cggggccgguuccgguguaggggaggccguggccaccggauccggcauccacgaccuccccgccggcggaucuagccacccga	10:4833400..4833493:+
2_13573	149.6	56 +/- 13%	292	291	0	1	osa-miR164d	uggagaagcagggcacgugc	augugcgcuccuucuccagc	uggagaagcagggcacgugcucgacggcggggcuggcuggccggccggcuugcagcaugugcgcuccuucuccagc	2:33143574..33143650:-
11_2347	109.4	56 +/- 13%	214	213	0	1	osa-miR1862e	cuagauuuguuuauuuugggacgg	aucccaaaaugaaaaaaucuagu	aucccaaaaugaaaaaaucuaguacauuauguguuugacauauccuguacuagauuuguuuauuuugggacgg	11:2523241..2523314:+
2_13252	30.5	56 +/- 13%	59	51	0	8	osa-miR156c-5p	ugacagaagagagugagcac	ugcucacugcucugucugucauc	ugacagaagagagugagcacacggccgggcggaacggcaccggcggaugugccgucgcggccgcgugcucacugcucugucugucauc	2:24119994..24120082:-
11_3845	30.2	56 +/- 13%	58	47	1	10	osa-miR535-5p	ugacaacgagagagagcacgc	gugcuuucucccguugucacu	ugacaacgagagagagcacgccggugcggcggucacggugagccggcccgcggcggcguaccugcgugcuuucucccguugucacu	11:16290532..16290618:-
4_19329	27.7	56 +/- 13%	53	51	0	2	osa-miR156c-5p	ugacagaagagagugagcac	ugcucacugcucuuucugucauc	ugacagaagagagugagcacacggccgggcgugacggcaccggcgggcgugccgucgcggccgcgugcucacugcucuuucugucauc	4:25026333..25026421:-
10_17	21.4	56 +/- 13%	41	31	0	10	osa-miR1846c-5p	ugaccccguucuccucgccgg	agugaggaggccggggccgcu	agugaggaggccggggccgcuggauccggugaccccguucuccucgccgg	10:529305..529355:+
11_4178	21.3	56 +/- 13%	41	31	0	10	osa-miR1846c-5p	ugaccccguucuccucgccgg	agugaggaggccggggccgcu	agugaggaggccggggccgcuggauccagugaccccguucuccucgccgg	11:27715851..27715901:-
4_18062	18.8	56 +/- 13%	37	36	0	1	osa-miR171h	uuugguauuguuucggcucaug	ugagccgaaccaauaucacuc	uuugguauuguuucggcucaugucguucacacagaugugagccgaaccaauaucacuc	4:28482472..28482530:+
4_18224	14.8	56 +/- 13%	29	28	0	1	osa-miR395g	ugaaguguuugggggaacuc	aguucccuucaaccacuucacgug	aguucccuucaaccacuucacguggcacuauuuuaggaccuacuaugugaaguguuugggggaacuc	4:32622811..32622878:+
9_30437	13.8	56 +/- 13%	26	24	1	1	osa-miR2865	cucagcagucgacuguaccgug	acggugcagugacugcagaggauc	cucagcagucgacuguaccgugccuuugucauugauccacauguuagugaaaaaggcacggugcagugacugcagaggauc	9:8515702..8515783:-
3_16851	11.4	56 +/- 13%	22	19	0	3	osa-miR390-5p	aagcucaggagggauagcgcc	cgcuaucuauccugagcucc	aagcucaggagggauagcgccucgaaaucaaacuaggcgcuaucuauccugagcucc	3:34275155..34275212:-
7_26168	10.8	56 +/- 13%	21	14	0	7	osa-miR171g	ugagccgagccaauaucacuu	caugguauugacuuggcucauc	caugguauugacuuggcucaucucagcaacagcaaacugcaugcagcgcuggaggugagccgagccaauaucacuu	7:15636749..15636825:-
10_117	1.5	34 +/- 10%	441	438	1	2	osa-miR1862d	acuagguuuguuuauuuugggacg	aaaauaaacaaagcuaguacgggg	aaaauaaacaaagcuaguacggggauguggcacuuccuaguccuguacuagguuuguuuauuuugggacg	10:4833653..4833723:+
9_30593	1.5	34 +/- 10%	37	32	0	5	osa-miR1846e	aacgaggaggccgggaccaccgg	ccggugacuccggccuccucgcc	aacgaggaggccgggaccaccggauccggugacuccggccuccucgcc	9:13211447..13211495:-
1_8772	1.4	34 +/- 10%	376	372	0	4	osa-miR531b	cucgccggggcugcgugccgcc	auccccgucgagcguugc	cucgccggggcugcgugccgccauagcuggugcgcauccccgucgagcguugc	1:833936..833989:-
7_26146	1.4	34 +/- 10%	930	922	1	7	osa-miR398b	uguguucucaggucgccccug	cgagcugggaacacacggu	cgagcugggaacacacggugaugaggcggucuggucuuucguguguucucaggucgccccug	7:14598626..14598688:-
2_11353	1.3	34 +/- 10%	376	372	0	4	osa-miR531b	cucgccggggcugcgugccgcc	auccccgucgagcguugc	cucgccggggcugcgugccgccauauccggcgcgcauccccgucgagcguugc	2:18431798..18431851:+
8_27930	1.3	34 +/- 10%	386	372	0	14	osa-miR531b	cucgccggggcugcgugccgcc	uggcgcgcauccccgucgagc	cucgccggggcugcgugccgccauaguuggcgcgcauccccgucgagc	8:2557325..2557373:-
8_27590	1.2	34 +/- 10%	181	175	0	6	osa-miR160f-5p	ugccuggcucccugaaugcc	uugagggagucaugcaggguu	ugccuggcucccugaaugccauccgagaagcgugccgcuguggccggcugcuuccugguuggcauugagggagucaugcaggguu	8:24396891..24396976:+
10_1788	1.2	34 +/- 10%	8119	8119	0	0	osa-miR166a-3p	ucggaccaggcuucauucccc	ggaaugucgucuggccugaga	ggaaugucgucuggccugagaucguaccacagugguggguacacguggacggucucggaccaggcuucauucccc	10:14483304..14483379:-
4_17731	1.2	34 +/- 10%	25	19	3	3	osa-miR1849	aaugcccuaucguauccuagguug	cuaggauaugaugggacauuaccu	cuaggauaugaugggacauuaccuaucuagauucguuguacuagguaaugcccuaucguauccuagguug	4:22224824..22224894:+
11_4004	1.1	34 +/- 10%	31	31	0	0	osa-miR1846b-3p	ugaccccguucuccucgccgg	cgugaggaggccggggccgcc	cgugaggaggccggggccgccggauccagugaccccguucuccucgccgg	11:21603038..21603088:-
6_23082	1.1	34 +/- 10%	226	225	1	0	osa-miR160c-5p	ugccuggcucccuguaugcca	gcgugcaaggagccaagcaug	ugccuggcucccuguaugccacucauguagcccaauccaugguguguuuggaugcuguggguggcgugcaaggagccaagcaug	6:28081048..28081132:+
8_26957	1.1	34 +/- 10%	81	81	0	0	osa-miR171e-3p	ugauugagccgugccaauauc	uauuggggcgguucaaucaga	uauuggggcgguucaaucagaaagcuugugcuccggaagcgaggagcucuacucuuuugauugagccgugccaauauc	8:5369164..5369242:+
8_27692	1.1	34 +/- 10%	12	12	0	0	osa-miR2878-5p	uacauguauaaaauucugaggaug	uccucaggauuuuauacauguaaa	uacauguauaaaauucugaggauguuauauauaugacauccucaggauuuuauacauguaaa	8:26181392..26181454:+
4_19604	1	34 +/- 10%	81	81	0	0	osa-miR171c-5p	ugauugagccgugccaauauc	uauuggugcgguucaaucaga	uauuggugcgguucaaucagaaagcuugugcuccgaaggcgaggggcuccacucuuugauugagccgugccaauauc	4:31713481..31713558:-
2_12405	1	34 +/- 10%	224	224	0	0	osa-miR160c-5p	ugccuggcucccuguaugcca	gcgugcaaggagccaagcaug	ugccuggcucccuguaugccacacauguagaccaacccauggugucugguugccuacuggguggcgugcaaggagccaagcaug	2:3511585..3511669:-
3_13794	1	34 +/- 10%	1023	901	0	122	osa-miR528-5p	uggaaggggcaugcagagg	ccugugcuugccucuuccauu	uggaaggggcaugcagaggagcaggagauucaguuugaagcuggacuucacuuuugccucucucuccugugcuugccucuuccauu	3:1667329..1667415:+
6_22583	0.9	11 +/- 6%	24	21	0	3	osa-miR1871	auggcucugauaucauguugguuu	aucuaacaugguaucggauccau	aucuaacaugguaucggauccauagguguagccauaucaaucuuaaagcuauggcucugauaucauguugguuu	6:13330494..13330568:+
4_18075	0.7	11 +/- 6%	23	18	0	5	osa-miR399j	ugccaaaggagaguugcccu	agggcuccucucucuuggcagg	agggcuccucucucuuggcagggagcaugugaagucuuuuguagcucacucauuuucagcccucugccaaaggagaguugcccu	4:28873131..28873215:+
6_23164	0.7	11 +/- 6%	27	27	0	0	osa-miR397a	uugagugcagcguugaugaac	ucaucagcgcuucacucaauc	uugagugcagcguugaugaacaacgguaaccgguccauguugaugcgcauuuggccggugaucugaucaucaucagcgcuucacucaauc	6:28489797..28489887:+
5_20188	0.6	11 +/- 6%	2255	2255	0	0	osa-miR1425-5p	uaggauucaauccuugcugcu	cagcaagaacuggaucuuaau	uaggauucaauccuugcugcuaaauguauugcuuauauucagcaauauaauguucagcagcaagaacuggaucuuaau	5:8862161..8862239:+
2_11776	0.5	11 +/- 6%	242	242	0	0	osa-miR394	uuggcauucuguccaccucc	aggugggcauacugccaaug	uuggcauucuguccaccuccuugucgaauccucagagacagaaaucucauaucuguugaucuuggaggugggcauacugccaaug	2:27148166..27148251:+
2_12442	0.5	11 +/- 6%	68	68	0	0	osa-miR2863b	ucguuuauuuggacuagagug	cacuaguucaacuaaaugaac	cacuaguucaacuaaaugaacuaaauuucacuuuuagaaucacaaaaaaugaaauguaguucguuuauuuggacuagagug	2:4195673..4195754:-
7_25789	0.3	11 +/- 6%	38	38	0	0	osa-miR6250	ucguccucucuugcuccuu	uuugcaagaaggggauagauc	ucguccucucuugcuccuuaagguuggggcaccaauaucuccauggugucaccaucuuugcaagaaggggauagauc	7:2030417..2030494:-
11_4208	0.3	11 +/- 6%	11	11	0	0	osa-miR2873a	aguuuggacuuaaauuuggu	caaauuucaaguucaaacuca	caaauuucaaguucaaacucaacuuuauuugugagaauuuuuguuucucucaaaugaaguuaaguuuggacuuaaauuuggu	11:28933587..28933669:-
3_15045	0.2	11 +/- 6%	74	74	0	0	osa-miR171e-3p	ugauugagccgugccaauauc	uaugcaguaugguuuuguuugg	uaugcaguaugguuuuguuuggucugauugagccgugccaauauc	3:30027845..30027890:+
8_27887	0	11 +/- 6%	15	15	0	0	osa-miR1429-3p	guugcacggguuuguauguugc	agcaugagagacacgagaacaa	guugcacggguuuguauguugcagacgcagcaugagagacacgagaacaa	8:2036924..2036974:-
12_4234	-0.4	11 +/- 6%	8	8	0	0	osa-miR1846a-5p	agugaggaggccggggccgcu	ugaccccggucugcucgcugg	agugaggaggccggggccgcugaauccggugaccccggucugcucgcugg	12:270798..270848:+
2_13217	-0.5	11 +/- 6%	432	432	0	0	osa-miR827	uuagaugaccaucagcaaac	ucucugguucauuugagg	uuagaugaccaucagcaaacaaguucgugagacgcaugcaugguuucgucgauucucugguucauuugagg	2:23901117..23901188:-
1_9018	-0.6	11 +/- 6%	188	188	0	0	osa-miR319a-3p.2-3p	uuggacugaagggugcucccu	auagcgaagcuuagcagaugagu	auagcgaagcuuagcagaugagugaaugaagcgggagguaacguuccgaucucgcgccgucuuugcuuggacugaagggugcucccu	1:6677578..6677665:-
8_27455	-0.7	11 +/- 6%	232	232	0	0	osa-miR156a	uugacagaagagagugagcac	ucucgcuccuauguggcua	ucucgcuccuauguggcuaugucugucuaccuaaugguuuucuguuuucuugguuuugggugguggcaguugacagaagagagugagcac	8:21478162..21478252:+
8_27459	-0.7	11 +/- 6%	232	232	0	0	osa-miR156a	uugacagaagagagugagcac	ucucgcuccuauguggcua	ucucgcuccuauguggcuaugucugucuaccuaaugguuuucuguuuucuugguuuugggugguggcaguugacagaagagagugagcac	8:21491164..21491254:+
4_18492	-1	11 +/- 6%	661	661	0	0	osa-miR530-3p	aggugcagaggcagaugcaac	uguuccuggucucuuccuga	uguuccuggucucuuccugaucccuaggugcagaggcagaugcaac	4:8303545..8303591:-
10_879	-1.1	9 +/- 4%	8119	8119	0	0	osa-miR166a-3p	ucggaccaggcuucauucccc	aggaugauuugugcaagguuuuuca	aggaugauuugugcaagguuuuucauuccucucauccgugggaucucggaccaggcuucauucccc	10:19987198..19987264:+
8_27721	-1.4	9 +/- 4%	7	3	0	4	osa-miR169i-5p.1	uagccaaggaugacuugccug	ugggcagucuccuuggcuagc	uagccaaggaugacuugccuguguccucccugaaggauuagcaauuuaaugauccuuuaagcugguucaugggcagucuccuuggcuagc	8:26817497..26817587:+
10_1900	-1.5	9 +/- 4%	26	26	0	0	osa-miR5504	agugacgggaggacugcaagguuc	ucguuggagcuuguucuguuauuuu	ucguuggagcuuguucuguuauuuuauuugcacugccguaggaaauacacagugacgggaggacugcaagguuc	10:17228173..17228247:-
10_1051	-1.5	9 +/- 4%	73	73	0	0	osa-miR171b	ugauugagccgugccaauauc	agagugcaugaaucugaugcagu	agagugcaugaaucugaugcagucucaguguaguaugcuccaugcuggaacuucugauugagccgugccaauauc	10:21237362..21237437:+
6_22584	-1.6	9 +/- 4%	21	21	0	0	osa-miR1871	auggcucugauaucauguugguuu	gccaguaugucuauauauagagcauauag	auggcucugauaucauguugguuuugaaggaaaugacugauauauuucauuguaggccaguaugucuauauauagagcauauag	6:13330544..13330628:+
4_18076	-1.6	9 +/- 4%	18	18	0	0	osa-miR399j	ugccaaaggagaguugcccu	gacucagcuuaaggcuaa	ugccaaaggagaguugcccuaaaacuggacucagcuuaaggcuaa	4:28873195..28873240:+
1_7323	-2.1	5 +/- 4%	107	107	0	0	osa-miR408-3p	cugcacugccucuucccuggc	ucugagagauggcugguguuguu	ucugagagauggcugguguuguuguugcucccuccccugcacugccucuucccuggc	1:12301776..12301833:+
1_7475	-2.7	5 +/- 4%	12518	12516	0	2	osa-miR159a.2	uuuggauugaagggagcucug	aucaacccuacauggacc	aucaacccuacauggacccucuuuggauugaagggagcucug	1:17682142..17682184:+
11_3723	-2.7	5 +/- 4%	3	3	0	0	osa-miR1883a	ucaccugugacgggccgagaau	uccugcccaucacaggugacu	ucaccugugacgggccgagaauggaauccgucaaaggaacacaccuuugucagauucuacuuccugcccaucacaggugacu	11:9368019..9368101:-
6_24577	-2.8	5 +/- 4%	41	41	0	0	osa-miR166b-5p	ugaggggaauguugucuggcuc	gcuacuuuuaauuucucucucu	ugaggggaauguugucuggcucggggcuacuuuuaauuucucucucu	6:30327226..30327273:-
2_12504	-3.2	1 +/- 2%	4	4	0	0	osa-miR5340	ugaugacguggaugaauuucaaac	cugaagauuuauucauaucaucaug	cugaagauuuauucauaucaucaugaguaaauuauuuuacuugugaugacguggaugaauuucaaac	2:5683386..5683453:-
11_3724	-3.6	1 +/- 2%	3	3	0	0	osa-miR1883a	ucaccugugacgggccgagaau	uugcagcccgucacagguaucu	uugcagcccgucacagguaucuagucaccugugacgggccgagaau	11:9368079..9368125:-
4_18271	-4	1 +/- 2%	3032	3032	0	0	osa-miR396e-5p	uccacaggcuuucuugaacug	gugagaauugugauguggggg	gugagaauugugauguggggggaaagaugugcgggcaugcuuuccacaggcuuucuugaacug	4:34436789..34436852:+
6_24419	-4.3	1 +/- 1%	5	5	0	0	osa-miR169b	cagccaaggaugacuugccgg	cccaacuguuuuagauccaugcugac	cagccaaggaugacuugccgguacguguaugcauguuucaagguacuauaugugcccccaacuguuuuagauccaugcugac	6:27295943..27296025:-
5_19881	-4.6	1 +/- 1%	1	1	0	0	osa-miR1862g	uaugagguugguuuauuuuggg	caaaauaagccaaccucauacu	caaaauaagccaaccucauacuaggauguccaaauuuauuguauuagaauaugucauauuuuaauaugagguugguuuauuuuggg	5:1928641..1928727:+
1_9105	-4.7	1 +/- 1%	3	3	0	0	osa-miR5143a	auguuggcaauguaggaagucu	gcaauucuggcuugccagcugaa	auguuggcaauguaggaagucugaaugguauaucugcaagguuguccagauguacugggcuguaggcaauucuggcuugccagcugaa	1:8415747..8415835:-
6_22636	-5.6	0 +/- 1%	4	3	1	0	osa-miR1861b	aaacguucugcugguuccaacugc	aguuggugaacucgcucuauguuguu	aaacguucugcugguuccaacugcguguugcauauucuuaggcccgaucuugaggcaggaacugaguaguuggugaacucgcucuauguuguu	6:14949468..14949561:+
6_24578	-6.6	1 +/- 2%	41	41	0	0	osa-miR166b-5p	ugaggggaauguugucuggcuc	gcuaaagagggagccuuuucau	gcuaaagagggagccuuuucauuuugaggggaauguugucuggcuc	6:30327251..30327297:-
12_4422	-6.9	1 +/- 2%	19	19	0	0	osa-miR1863c	uagaaacuuggcugaugcauuacu	uacauguguacacauaagaggcuaaa	uagaaacuuggcugaugcauuacuuuuggagaccaacaugucgauguaaaggguacauguguacacauaagaggcuaaa	12:4869464..4869543:+
1_9177	-13.1	0.01 +/- 0.02	163	163	0	0	osa-miR159e	auuggauugaagggagcucc	cucucucucucucucucuuug	auuggauugaagggagcuccucuagcuacaucucugucaucucucucucucucucucuuug	1:9760677..9760738:-
1_9106	-15.9	0.01 +/- 0.02	3	3	0	0	osa-miR5143a	auguuggcaauguaggaagucu	acaucaauauauugguaaacaggc	acaucaauauauugguaaacaggcuaagguuguaauuuucugugguauguuggcaauguaggaagucu	1:8415813..8415881:-
12_4420	-16.7	0.01 +/- 0.02	3	3	0	0	osa-miR1863b.2	uagagacuuggcugaugcauuacu	uacauguguacacauaagagacuaaag	uagagacuuggcugaugcauuacuuuuggaaaccauguaaagaguacauguguacacauaagagacuaaag	12:4867583..4867654:+

## Sheet: IT5-supplemernary Table S1d
Table S1d: List of Novel and known miRNA predicted by miRDeep2 for library or sample IR8-T5 (IT5)
novel miRNAs predicted by miRDeep2
provisional id	miRDeep2 score	estimated probability that the miRNA candidate is a true positive	total read count	mature read count	loop read count	star read count	miRBase miRNA	consensus mature sequence	consensus star sequence	consensus precursor sequence	precursor coordinate
2_9187	22382.7	59 +/- 16%	43903	43902	0	1	-	gggccuguagcucagagg	auuagagcacguggcuac	gggccuguagcucagaggauuagagcacguggcuac	2:816464..816500:+
4_14993	2009.6	59 +/- 16%	4010	4004	0	6	-	aguuaauacgugugcuugggagu	aacaagccuucuauuaucuuucu	aacaagccuucuauuaucuuucuaguuaauacgugugcuugggagu	4:9136100..9136146:+
12_2273	1690.4	59 +/- 16%	3512	3509	0	3	-	accgcuucaugaacuuucagg	uacagagagugaaguugauu	uacagagagugaaguugauuaugaccgcuucaugaacuuucagg	12:26339658..26339702:-
12_5406	1599.9	59 +/- 16%	3139	3135	0	4	-	cuguggcuggauugaaucc	cguaacaagguagccguagggg	cguaacaagguagccguaggggaaccuguggcuggauugaaucc	12:20638813..20638857:-
10_956	1382.1	59 +/- 16%	2734	2502	0	232	-	ugccggucauauguaucgaacu	cuucggaauugggcacaguauca	ugccggucauauguaucgaacuaacuucggaauugggcacaguauca	10:20475657..20475704:+
10_1481	1380.9	59 +/- 16%	2734	2502	0	232	-	ugccggucauauguaucgaacu	cuucggaauugggcacaguauca	ugccggucauauguaucgaacuaacuucggaauugggcacaguauca	10:10845217..10845264:-
1_8723	1380.9	59 +/- 16%	2734	2502	0	232	-	ugccggucauauguaucgaacu	cuucggaauugggcacaguauca	ugccggucauauguaucgaacuaacuucggaauugggcacaguauca	1:33523843..33523890:-
5_18449	1380.9	59 +/- 16%	2734	2502	0	232	-	ugccggucauauguaucgaacu	cuucggaauugggcacaguauca	ugccggucauauguaucgaacuaacuucggaauugggcacaguauca	5:405237..405284:-
4_16283	1380.9	59 +/- 16%	2734	2502	0	232	-	ugccggucauauguaucgaacu	cuucggaauugggcacaguauca	ugccggucauauguaucgaacuaacuucggaauugggcacaguauca	4:9127461..9127508:-
1_8200	674.2	59 +/- 16%	1331	1315	4	12	-	caaauccugucaucccuacc	agggauguagcgaagcuugguagc	agggauguagcgaagcuugguagcguguuuguuuuggguacaaaaugucacagguucaaauccugucaucccuacc	1:18997667..18997743:-
11_2678	270.2	59 +/- 16%	535	531	1	3	-	cauggacaacuguuuggacugaug	cacaucgagcccguuguu	cauggacaacuguuuggacugauggacguaccaguuuugaucguuacaaaggcugaugcuaucacaucgagcccguuguu	11:19396177..19396257:+
12_4131	233.5	59 +/- 16%	460	459	0	1	-	ucagauugagccgaguuuaa	uaaacucggcucaaucucuuuuu	uaaacucggcucaaucucuuuuuucagauugagccgaguuuaa	12:13410141..13410184:+
8_15671	582.4	59 +/- 16%	119	119	2	21		agcucgucgggcuugcugcgguac	gccgagcacgcugcucgccgaguucu	agcucgucgggcuugcugcgguacagaucggcgccgagcacgcugcucgccgaguucu	8:25090056..25090114:+
10_1409	36.5	59 +/- 16%	114	112	1	1	-	ugucgugccaauccaacauaagcc	uuaccauuguauuuccauugac	ugucgugccaauccaacauaagccuuuauuuuuuugaguuuuucuaucuaauuuuuuucuuaccauuguauuuccauugac	10:10811489..10811570:-
4_16905	36.5	59 +/- 16%	114	112	1	1	-	ugucgugccaauccaacauaagcc	uuaccauuguauuuccauugac	ugucgugccaauccaacauaagccuuuauuuuuuugaguuuuucuaucuaauuuuuuucuuaccauuguauuuccauugac	4:23646289..23646370:-
6_21220	29.9	59 +/- 16%	90	88	0	2	-	auaagacggacgaucaaaguugga	acagcugcgcuuauuuuaggacgg	auaagacggacgaucaaaguuggacacgaaaacucacagcugcgcuuauuuuaggacgg	6:21959890..21959949:-
4_14894	26.7	59 +/- 16%	114	112	1	1	-	ugucgugccaauccaacauaagcc	uuaccauuguauuuccauugac	ugucgugccaauccaacauaagccuuuauuuuuuugaguuuuucuaucuaauuuuuuucuuaccauuguauuuccauugac	4:9106037..9106118:+
12_4156	19	59 +/- 16%	42	39	0	3	-	aagaaacuauggguuguagagugu	acuuauggacacuauggguuggg	aagaaacuauggguuguagaguguaguuuauauuaugaugucuuauugacaugguaccauagacacuacuuauggacacuauggguuggg	12:15824557..15824647:+
8_23726	12.1	59 +/- 16%	29	25	0	4	-	ucaagugaugagagaaaaacugc	uauuuaagucucugaugua	ucaagugaugagagaaaaacugcaacaauaugaugggagauaugcuccugugauuccuaaguauuuaagucucugaugua	8:1620416..1620496:+
8_24861	9.5	61 +/- 15%	23	21	0	2	-	gugucccaccaggcgugcc	acacuggccugggagaucugcuu	gugucccaccaggcgugccaaaagcguguugaugcaaaaauacacacuggccugggagaucugcuu	8:5524847..5524913:-
4_16121	8.4	61 +/- 15%	15	11	1	3	-	auuuucgugugcgguccauuua	aauggaccgcacgcgaaaaugagu	auuuucgugugcgguccauuuaagaggaccgcacgagaaaaucgauuuuuccaugcuguccucuuaaauggaccgcacgcgaaaaugagu	4:5578751..5578841:-
2_10125	7.2	62 +/- 14%	15	13	0	2	-	ugguuuggucugggauggagu	guccauccuucgaccauaaccu	guccauccuucgaccauaaccuuugugguuuggucugggauggagu	2:26264359..26264405:+
8_24583	4.8	61 +/- 13%	10	6	0	4	-	aggacgucccauucauuacuaggu	uagugcuggaugggacguaucc	uagugcuggaugggacguauccuaguacuacaaaucuaaacacaccuccuauccagauucauacuacuaggacgucccauucauuacuaggu	8:26950856..26950948:+
9_26519	4.4	61 +/- 13%	10	9	0	1	-	uugaggaacucagcaaguacggcg	gccgacuucgaggauuucuacg	gccgacuucgaggauuucuacgaggacaucuuugaggaacucagcaaguacggcg	9:18986340..18986395:+
10_46	2.4	57 +/- 14%	5	2	0	3	-	uuagucaaguuuccugggaugugu	acaucucaggcugaaguugacug	uuagucaaguuuccugggauguguaacacaucuggucgccaccuucgugugguuugaugagcacaucucaggcugaaguugacug	10:1865914..1865999:+
1_6488	2.3	57 +/- 14%	4	3	0	1	-	ccgcgcaguucccgugccuggac	gccggcgaagaggacaac	ccgcgcaguucccgugccuggacauggcggcggugguggccggcgaagaggacaac	1:21039940..21039996:+
1_8122	1.6	33 +/- 12%	20	19	1	0	-	aauggacugcacguguaaaugagc	ucauuuacgcgugcaguccauuaa	ucauuuacgcgugcaguccauuaagaggaccacauggaaaaaaucgauuuuuccgugcgguucucuuaaauggacugcacguguaaaugagc	1:15442278..15442370:-
4_15883	1.4	33 +/- 12%	33	33	0	0	-	acgccggcgggggccucgg	gcggucgucgucggcgggc	gcggucgucgucggcgggcgggcccccgagggcggcgccggccccgggguucgacgacgccggcgggggccucgg	4:30842955..30843030:+
2_10739	1.4	33 +/- 12%	44	42	0	2	-	ccucgccggcgcgcgugcucaccc	ggcagagcgcgccgccgucgagcg	ccucgccggcgcgcgugcucacccuaggcagagcgcgccgccgucgagcg	2:3563437..3563487:-
5_17760	1.3	33 +/- 12%	12	11	1	0	-	auuuucgugugcgguccauuua	aauggaccgcaugcgaaaauga	auuuucgugugcgguccauuuaagaggacuacacugaaaauaggcucauuuucgugugagguccucuuaaauggaccgcaugcgaaaauga	5:8900559..8900650:+
8_25409	1.3	33 +/- 12%	27	27	0	0	-	caacuucuggcuaugaaccu	auuuauagucagaaguuggu	caacuucuggcuaugaaccuggacacauguugcguccagauuuauagucagaaguuggu	8:23304750..23304809:-
8_24520	1.3	33 +/- 12%	27	27	0	0	-	caacuucuggcuaugaaccu	auuuauagucagaaguuggu	caacuucuggcuaugaaccuggacacauguugcguccagauuuauagucagaaguuggu	8:25549994..25550053:+
12_3938	1.3	33 +/- 12%	27	27	0	0	-	caacuucuggcuaugaaccu	auuuauagucagaaguuggu	caacuucuggcuaugaaccuggacacauguugcguccagauuuauagucagaaguuggu	12:9109519..9109578:+
8_25457	1.3	33 +/- 12%	27	27	0	0	-	caacuucuggcuaugaaccu	auuuauagucagaaguuggu	caacuucuggcuaugaaccuggacacauguugcguccagauuuauagucagaaguuggu	8:24196020..24196079:-
9_26084	1.3	33 +/- 12%	27	27	0	0	-	caacuucuggcuaugaaccu	auuuauagucagaaguuggu	caacuucuggcuaugaaccuggacacauguugcguccagauuuauagucagaaguuggu	9:6693863..6693922:+
10_1066	1.3	33 +/- 12%	43	41	0	2	-	gauggacguggguuacugacgugu	aucagugacaaagucccucugacu	gauggacguggguuacugacgugugggcccaaccuuugugggucccacauaucagugacaaagucccucugacu	10:22253504..22253578:+
2_9536	1.2	33 +/- 12%	34	34	0	0	-	ccggcgggggccucggga	ccgaggcccccuggc	ccggcgggggccucgggacagugcgcacuaagggccgaggggcgugacauggcaccccgaggcccccuggc	2:10337587..10337658:+
12_5563	1.1	33 +/- 12%	3	2	0	1	-	augaucggaagcggaaccccg	agagaaugcugcggcuguc	augaucggaagcggaaccccgagaaaucgagagaaugcugcggcuguc	12:23468930..23468978:-
6_19940	1.1	33 +/- 12%	28	27	0	1	-	uguuucucucagugguaucauggu	uuaccauugaaggaaacaacug	uguuucucucagugguaucaugguaucagagcuacucauaagaguuguugcugugguaccauguuaccauugaaggaaacaacug	6:13329846..13329931:+
3_14604	1	33 +/- 12%	16	16	0	0	-	acuagguuuguuuauuuugggac	uccaaaauaaacaaacguaguau	uccaaaauaaacaaacguaguauagggugugacacaucccguacuagguuuguuuauuuugggac	3:33572263..33572328:-
6_20724	1	33 +/- 12%	3	2	0	1	-	cuuuagccccucucuuaaa	uaugagagggacuaaaguuu	uaugagagggacuaaaguuuagucucuaguugcuaaacuuuagccccucucuuaaa	6:5087975..5088031:-
4_16592	0.9	23 +/- 8%	50	32	18	0	-	aguuacgaucuuuagucccgguug	accggaacuaaagaucaaauaugc	aguuacgaucuuuagucccgguugguguccugggggggccugacaggcccugacaguauuugaaccggaacuaaagaucaaauaugc	4:16969335..16969422:-
8_23972	0.9	23 +/- 8%	13	13	0	0	-	gcgaaaaugacguggcgugacgac	aagcgcgagaccgcgcgguaucgcgc	gcgaaaaugacguggcgugacgacacaggcgguaucgcauggugaaagcgcgagaccgcgcgguaucgcgc	8:9193745..9193816:+
8_25476	0.9	23 +/- 8%	53	52	1	0	-	ucggaucugguaccuagguauc	uaucuuguagguaucaaaucugaua	uaucuuguagguaucaaaucugauaccuagguauaaugccacaucggcaugauacuguagguaucggaucugguaccuagguauc	8:24473894..24473979:-
2_9535	0.9	23 +/- 8%	34	34	0	0	-	ccggcgggggccucggga	ccacucuccccgccaugu	ccacucuccccgccaugugguggcccggcgggggccucggga	2:10337563..10337605:+
12_4257	0.9	23 +/- 8%	44	44	0	0	-	auucaucguacuagggugacgugu	acgucacaauaaaauaaauau	acgucacaauaaaauaaauauggacauguguccagauucaucguacuagggugacgugu	12:19186696..19186755:+
10_1053	0.8	23 +/- 8%	19	19	0	0	-	aauaaauugguaggguagagaacc	aauuuuacccuaccaauauuuugg	aauuuuacccuaccaauauuuugguagugccaaauuuugccuagacuuuggcacuaccaauaaauugguaggguagagaacc	10:21756597..21756679:+
11_3466	0.8	23 +/- 8%	18	18	0	0	-	aauaaauugguaggguagagaacc	aauuuuacccuaccaauauuuugg	aauuuuacccuaccaauauuuugguagugccaaauuuugccuagacuuuggcacuaccaauaaauugguaggguagagaacc	11:23606754..23606836:-
6_20091	0.7	23 +/- 8%	125	125	0	0	-	acuuggcugccggcuguagaugug	cucggcggucgagcgcggaggca	cucggcggucgagcgcggaggcagauguaccccgagcacaucccaugaggggucguacuuggcugccggcuguagaugug	6:21665050..21665130:+
1_8969	0.7	23 +/- 8%	134	134	0	0	-	aaaacuguuuggcugagcuccagg	uggagcugugucaaacagauccau	aaaacuguuuggcugagcuccagguccaaaaaaagauggagcuggagcugugucaaacagauccau	1:37391406..37391472:-
10_1065	0.7	23 +/- 8%	41	41	0	0	-	gauggacguggguuacugacgugu	gggucacugacgcgcuucucug	gggucacugacgcgcuucucugacaaaguuagauggacguggguuacugacgugu	10:22253473..22253528:+
2_9857	0.7	23 +/- 8%	134	129	0	5	-	cugggccuggcgcacccca	uggggcccucgcgcgucgcccagg	uggggcccucgcgcgucgcccaggcauugcacugcugccugggccuggcgcacccca	2:20655589..20655646:+
1_7143	0.6	23 +/- 8%	19	19	0	0	-	acgugacuuugacugcagaggauc	uccuuugcagccaaauuuaugaugu	uccuuugcagccaaauuuaugaugucuuuaucacugacauguggauucaggaaucagugauaaagucacgugacuuugacugcagaggauc	1:34861338..34861429:+
6_20356	0.6	23 +/- 8%	19	19	0	0	-	ucguccucucuuguucuuguu	cgagaaggggauagauc	ucguccucucuuguucuuguuaaggugggggcaccaauauaucaccauggugccagccaucucugcgagaaggggauagauc	6:28264637..28264719:+
3_13488	0.6	23 +/- 8%	12	12	0	0	-	aaacgauuugguacuaugagguau	acgguaccaaaugguuucc	acgguaccaaaugguuuccgaucauugaaucuaacauugcccgaaacgauuugguacuaugagguau	3:2755331..2755398:-
3_12693	0.6	23 +/- 8%	12	12	0	0	-	aucggaucugauaccuaugguacc	uaccauggguaccaggucugauac	uaccauggguaccaggucugauaccauaaauaucgaaucuaauauccuaaguaucggaucugauaccuaugguacc	3:22103070..22103146:+
6_20680	0.5	23 +/- 8%	4	3	0	1	-	cagaaccauuugcggccuauuugc	cucggugcugcaaugcuugacgu	cucggugcugcaaugcuugacguacacagaaccauuugcggccuauuugc	6:4217675..4217725:-
5_18020	0.5	23 +/- 8%	25	25	0	0	-	aaaacuguuuggcuaagcuccauc	uggagcugugucaaacaggcccua	aaaacuguuuggcuaagcuccaucccuccuggagcugugucaaacaggcccua	5:17849900..17849953:+
7_23312	0.5	23 +/- 8%	15	15	0	0	-	accggcacuggacguacggacgug	cguacggaucagugugcgggca	cguacggaucagugugcgggcauaugucauauggcaccggcacuggacguacggacgug	7:19471411..19471470:-
2_9648	0.5	23 +/- 8%	23	23	0	0	-	cccgccaccggcgccgcuucc	gcucggcgcggcaacggcggggu	cccgccaccggcgccgcuucccuucccaucucccucccuucucgccggcucggcgcggcaacggcggggu	2:13849048..13849118:+
6_19926	0.5	23 +/- 8%	16	16	0	0	-	aaaacuguuuggcuaggcuccagc	uggagcucugccgaacaggccuauaguac	aaaacuguuuggcuaggcuccagcuccagaagagguggaauuuuagcuggagcucugccgaacaggccuauaguac	6:12912303..12912379:+
8_24160	0.5	23 +/- 8%	13	13	0	0	-	auggaugggaugggaugggau	cucgcccccucuccaaac	auggaugggaugggaugggauaccuuggauucgauuccaaucgagggcggagucaggucgucucgcccccucuccaaac	8:16344876..16344955:+
3_13667	0.5	23 +/- 8%	52	52	0	0	-	cugcacugccucuucccuggg	ugugugaggagcaggcc	cugcacugccucuucccugggccaucgcgucugugugaggagcaggcc	3:8396625..8396673:-
1_6646	0.5	23 +/- 8%	12	12	0	0	-	aggacugugugcugccggcau	gucggcgguguacauuccuac	aggacugugugcugccggcauaucccaucauuuggucggcgguguacauuccuac	1:25390913..25390968:+
12_5251	0.5	23 +/- 8%	108	108	0	0	-	auggacgcugugcccgauug	augaggguauccguucuagu	auggacgcugugcccgauugacauggggcuuaccgcccgauugagaugaggguauccguucuagu	12:14779086..14779151:-
7_22264	0.5	23 +/- 8%	10	9	1	0	-	aaaaugcauggggaauuauggu	cauaauucuccaugcauuuugu	aaaaugcauggggaauuaugguggauuggucaguguaguccauggacggaaccgaccuagacaccauaauucuccaugcauuuugu	7:16338728..16338814:+
10_584	0.4	23 +/- 8%	253	253	0	0	-	uggccggugaagaaaaccucgauu	ucggggcugaucggccgcc	uggccggugaagaaaaccucgauuaaaaacaccaucuuucggggcugaucggccgcc	10:11579843..11579900:+
3_14276	0.4	23 +/- 8%	35	35	0	0	-	guucgauucccacuacccgcucc	ggcggugggggauagaauag	ggcggugggggauagaauaguuugguagcugacaaggcucauaaccgugggguugcagguucgauucccacuacccgcucc	3:27613099..27613180:-
12_4180	0.4	23 +/- 8%	12	12	0	0	-	aucggaucugauaccuaugguacc	uaccucagauaucaaguaccgauac	aucggaucugauaccuaugguaccagacugauaccuuggguaucaacccgaucugguaccucagauaucaaguaccgauac	12:17004735..17004816:+
11_2485	0.3	23 +/- 8%	22662	22637	24	1	-	aaguccucguguugcaucccu	aagcgugcuugcgcgagagu	aagcgugcuugcgcgagaguaguacuaggaugggugaccuccuggaaaguccucguguugcaucccu	11:12094127..12094194:+
2_10082	0.3	23 +/- 8%	11	11	0	0	-	cagcccgucggggaagcuggugc	gccagacgucccucgggaucaa	cagcccgucggggaagcuggugcagaucgagcacgcgcucaccgcggucggauccggccagacgucccucgggaucaa	2:25454515..25454593:+
11_2602	0.3	23 +/- 8%	10	9	1	0	-	aaaaugcauggggaauuauggu	cauaauucuccaugcauuuugu	aaaaugcauggggaauuaugguggauuggucaguguaguccauggacggaaccgaccuagacaccauaauucuccaugcauuuugu	11:15289114..15289200:+
11_2489	0.3	23 +/- 8%	22662	22637	24	1	-	aaguccucguguugcaucccu	aagcgugcuugcgcgagagu	aagcgugcuugcgcgagaguaguacuaggaugggugaccuccuggaaaguccucguguugcaucccu	11:12096485..12096552:+
12_5435	0.3	23 +/- 8%	125	125	0	0	-	gagugggaacgugggcuucuuuc	cagugcguaccucucuuucucuu	gagugggaacgugggcuucuuucacagugcguaccucucuuucucuu	12:20660186..20660233:-
11_2545	0.3	23 +/- 8%	22662	22637	24	1	-	aaguccucguguugcaucccu	aagcgugcuugcgcgagagu	aagcgugcuugcgcgagaguaguacuaggaugggugaccuccuggaaaguccucguguugcaucccu	11:12151015..12151082:+
8_24162	0.3	23 +/- 8%	11	11	0	0	-	auuuucgugugcgguccauuua	aggaacugcacacgaaaaugg	auuuucgugugcgguccauuuaagagguacguacguagaaaucgauuuuuucaugcgguucucuuaaggaacugcacacgaaaaugg	8:16365063..16365150:+
11_2551	0.3	23 +/- 8%	22662	22637	24	1	-	aaguccucguguugcaucccu	aagcgugcuugcgcgagagu	aagcgugcuugcgcgagaguaguacuaggaugggugaccuccuggaaaguccucguguugcaucccu	11:12161590..12161657:+
3_14397	0.2	23 +/- 8%	97	97	0	0	-	uaggccugaugccacgucaccugu	cggugaugcuuugauuaggccaaaa	uaggccugaugccacgucaccuguagcuauggcuuugaccggugaugcuuugauuaggccaaaa	3:31179804..31179868:-
3_12694	0.2	23 +/- 8%	12	12	0	0	-	aucggaucugauaccuaugguacc	uaccuuggguaucaaccggaucugguac	aucggaucugauaccuaugguaccaaacugauaccuuggguaucaaccggaucugguac	3:22103122..22103181:+
5_19316	0.2	23 +/- 8%	121	119	0	2	-	gagagacgugggucacugacgugg	auggaucgcgcuccucugacgua	auggaucgcgcuccucugacguaaagucagagagacgugggucacugacgugg	5:26570149..26570202:-
10_709	0.2	23 +/- 8%	356	356	0	0	-	ucagauugagccgaguuuaa	gagcucgucucaccuggac	gagcucgucucaccuggacagagcauacaucgucaguucagauugagccgaguuuaa	10:16142458..16142515:+
7_22401	0.2	23 +/- 8%	63	63	0	0	-	aaagaucuauuuguagucccgguu	cagggaaaaaagaucuaaca	cagggaaaaaagaucuaacauacgcuuuacucccgguugacuaaaagaucuauuuguagucccgguu	7:20923244..20923311:+
3_14429	0.2	23 +/- 8%	97	97	0	0	-	uaggccugaugccacgucaccugu	cggugaugcuuugauuaggccaaaa	uaggccugaugccacgucaccuguagcuagggcuuugaccggugaugcuuugauuaggccaaaa	3:31184000..31184064:-
5_18435	0.2	23 +/- 8%	61	61	0	0	-	aguaggagggcgcggcggcc	gugauggcgccguaggcgag	aguaggagggcgcggcggccaggccgucggugaagagcaugaaguaguugguggagaaggccggggugauggcgccguaggcgag	5:64702..64787:-
3_14195	0.2	23 +/- 8%	22	22	0	0	-	aggaucuggacuguuugacacagc	uggaguugugccaaacgggaccuua	aggaucuggacuguuugacacagcuccgacuucaaguaaguuggaguuaggagcuggaguugugccaaacgggaccuua	3:25953958..25954037:-
3_14457	0.2	23 +/- 8%	97	97	0	0	-	uaggccugaugccacgucaccugu	cggugaugcuuugauuaggccaaaa	uaggccugaugccacgucaccuguagcuauggcuuugaccggugaugcuuugauuaggccaaaa	3:31188219..31188283:-
3_14415	0.2	23 +/- 8%	97	97	0	0	-	uaggccugaugccacgucaccugu	cggugaugcuuugauuaggccaaaa	uaggccugaugccacgucaccuguagcuauggcuuugaccggugaugcuuugauuaggccaaaa	3:31181902..31181966:-
3_14441	0.1	23 +/- 8%	97	97	0	0	-	uaggccugaugccacgucaccugu	cggugaugcuuugauuaggccaaaa	uaggccugaugccacgucaccuguagauacggcuuugaccggugaugcuuugauuaggccaaaa	3:31186098..31186162:-
7_23627	0.1	23 +/- 8%	14	14	0	0	-	acuucugacuauguaucuggacau	auccaaauauauagccagaaguua	acuucugacuauguaucuggacauaagacauaaguuauaauaguauccaaauauauagccagaaguua	7:28322190..28322258:-
7_23238	0.1	23 +/- 8%	12	12	0	0	-	ucuaucugucgcuagcucuguggc	cuaagggagagcgugcggucgaac	cuaagggagagcgugcggucgaacuggucaaagagcaccuccgcuccuggccuugcaggcguucuaucugucgcuagcucuguggc	7:16891436..16891522:-
3_12485	0.1	23 +/- 8%	11	11	0	0	-	cagcccgucggggaagcuggugc	auauuggucucugacgcgcucgug	auauuggucucugacgcgcucguguggcuuccguuccgcugcugcagcccgucggggaagcuggugc	3:15420365..15420432:+
7_21995	0.1	23 +/- 8%	12	12	0	0	-	uggcugugaugaauuuggc	cgaggauuucaugccaagca	cgaggauuucaugccaagcaugcagcacccucuugaugggagguguggucucauguggcugugaugaauuuggc	7:6118562..6118636:+
7_23617	0.1	23 +/- 8%	19	19	0	0	-	aagaacuguuggaguccggacaac	gggccggaugcaucaguugacuugg	aagaacuguuggaguccggacaaccuuuaguuauugggccucggccaacaccacgugggccggaugcaucaguugacuugg	7:28183357..28183438:-
6_21009	0.1	23 +/- 8%	13	13	0	0	-	aguuuccgucucuuagagcaugug	cauucgugagagugugaaugugg	aguuuccgucucuuagagcauguguuaggugacgcauucgugagagugugaaugugg	6:12925925..12925982:-
4_14791	0	23 +/- 8%	21	21	0	0	-	cccaaggaagcugacgagc	uuggcaacuuuccuugggac	uuggcaacuuuccuugggacacuaggcaugucagaaggcuuccaugcgaaaaugucuuuguuggcccaaggaagcugacgagc	4:4151100..4151183:+
3_13611	0	23 +/- 8%	157	157	0	0	-	acuuuggccuagacugagagcc	ccaucaguucugggcacauugucu	acuuuggccuagacugagagccaucaauguaaaugcccuuagauuuuugcuguggccaucaguucugggcacauugucu	3:7103398..7103477:-
2_10284	0	23 +/- 8%	39	39	0	0	-	auuacccugucgucgacuacgugu	augucgacggcagcuagauagguugucc	auuacccugucgucgacuacguguugguguccgugccgccaugucgacggcagcuagauagguugucc	2:29415724..29415792:+
4_16091	0	23 +/- 8%	16	16	0	0	-	cggugcggaucuugguggc	cgcagaucuggcgguggg	cggugcggaucuugguggcauggagcaggacgacgcagaucuggcgguggg	4:3787560..3787611:-
8_24161	0	23 +/- 8%	11	11	0	0	-	auuuucgugugcgguccauuua	auagguuugccugugaaaauag	auagguuugccugugaaaauagacucauuuucgugugcgguccauuua	8:16365037..16365085:+
6_19436	0	23 +/- 8%	88	88	0	0	-	cagauacguugugacuaggacaug	uauucuaguacaacgaacauggu	uauucuaguacaacgaacaugguuagaaauucuguccagauacguugugacuaggacaug	6:454239..454299:+
2_10081	0	23 +/- 8%	11	11	0	0	-	cagcccgucggggaagcuggugc	aucugugguuuuuguggcgauuucgu	aucugugguuuuuguggcgauuucguuugcagcccgucggggaagcuggugc	2:25454486..25454538:+
2_11208	0	23 +/- 8%	18	18	0	0	-	gaguagcugguucccucu	ugggacagacauauugug	ugggacagacauauugugggcugguuuaccaaugauaacccuuccacuggagaaaauggcaaccagaguagcugguucccucu	2:17047268..17047351:-
8_25218	0	23 +/- 8%	19	13	0	6	-	auguccgacugcgaaaauaagacc	auauuuuuguaggcggucauuugg	auauuuuuguaggcggucauuuggcuccaaaagucauguccgacugcgaaaauaagacc	8:18206800..18206859:-
2_11429	0	23 +/- 8%	699	699	0	0	-	uuugcaagaucagcuucuuguuu	gcaaucggcauauggucugccaucu	uuugcaagaucagcuucuuguuuggaucucgagcacacgcacacgguccaggcaaucggcauauggucugccaucu	2:23768891..23768967:-
9_26588	0	23 +/- 8%	701	701	0	0	-	uccucaguuuggauugcagg	cacaauuaagccaggcugucacuc	uccucaguuuggauugcaggccccgcaaccuuccugcacgaggcaggaauugcuaggcacacaauuaagccaggcugucacuc	9:20720488..20720571:+
mature miRBase miRNAs detected by miRDeep2
tag id	miRDeep2 score	estimated probability that the miRNA is a true positive	total read count	mature read count	loop read count	star read count	mature miRBase miRNA	consensus mature sequence	consensus star sequence	consensus precursor sequence	precursor coordinate
3_14370	6434.2	59 +/- 16%	12620	12437	0	183	osa-miR166j-5p	ucggaccaggcuucauucccc	gaaugacguccggucuga	gaaugacguccggucugaagaucgccguccccaggcgguggcuucggaccaggcuucauucccc	3:30392797..30392861:-
2_10644	730.8	59 +/- 16%	1432	1406	0	26	osa-miR168a-5p	cccgccuugcaccaagugaau	ucgcuuggugcagaucgggac	ucgcuuggugcagaucgggacccgccgccgccgcugccggggccggaucccgccuugcaccaagugaau	2:1553161..1553230:-
10_123	183.8	59 +/- 16%	1360	1355	0	25	osa-miR2102-3p	cggggccgguuccgguguagg	gccggcggaucuagccacccga	cggggccgguuccgguguaggggaggccguggccaccggauccggcauccacgaccuccccgccggcggaucuagccacccga	10:4833400..4833493:+
8_24726	170.3	59 +/- 16%	333	328	0	5	osa-miR531b	cucgccggggcugcgugccgcc	uggcgcgcauccccgucgagc	cucgccggggcugcgugccgccauaguuggcgcgcauccccgucgagc	8:2557325..2557373:-
11_2863	169.4	59 +/- 16%	331	328	0	3	osa-miR531b	cucgccggggcugcgugccgcc	uggcgcgcauccccgucgagc	cucgccggggcugcgugccgccauagcuggcgcgcauccccgucgagc	11:26930691..26930739:+
8_24698	169.3	59 +/- 16%	331	328	0	3	osa-miR531b	cucgccggggcugcgugccgcc	uggcgcgcauccccgucgagc	cucgccggggcugcgugccgccauagcuggcgcgcauccccgucgagc	8:1220373..1220421:-
8_23800	57.9	59 +/- 16%	113	101	0	12	osa-miR395m	ugaaguguuugggggaacuc	guucucuucaagcacuucacg	guucucuucaagcacuucacguagagcuuucuauugacauggagcuuuagaacaaugugaaguguuugggggaacuc	8:3299330..3299407:+
4_15940	57.4	59 +/- 16%	112	102	0	10	osa-miR395l	ugaaguguuugggggaacuc	guucccuucaagcacuucacg	guucccuucaagcacuucacguggcacuauuucaaugcguaccgugugaaguguuugggggaacuc	4:32622526..32622592:+
4_15938	57	59 +/- 16%	111	102	0	9	osa-miR395e	ugaaguguuugggggaacuc	guucccuucaagcacuucacg	guucccuucaagcacuucacgacgcacuauuuagagaguuguugugaaguguuugggggaacuc	4:32622244..32622308:+
4_17251	56.9	59 +/- 16%	111	101	0	10	osa-miR395l	ugaaguguuugggggaacuc	guucccuucaagcacuucacg	guucccuucaagcacuucacguggcacuaucucaaugccuacuaugugaaguguuugggggaacuc	4:31805064..31805130:-
4_15944	56.7	59 +/- 16%	111	101	0	10	osa-miR395l	ugaaguguuugggggaacuc	guucccuucaagcacuucacg	guucccuucaagcacuucacguggcacuauuucaaugccuauugugaaguguuugggggaacuc	4:32622954..32623018:+
8_23804	54.8	59 +/- 16%	107	100	0	7	osa-miR395m	ugaaguguuugggggaacuc	guuuccuucaagcacuucacg	guuuccuucaagcacuucacguagagcuuucuauugauauggagcuuuggaacaaugugaaguguuugggggaacuc	8:3299663..3299740:+
4_15942	53.2	59 +/- 16%	104	101	0	3	osa-miR395m	ugaaguguuugggggaacuc	guucccuucaagcacuucac	guucccuucaagcacuucacaugacacuauuucaaugucuauuaugugaaguguuugggggaacuc	4:32622669..32622735:+
11_3289	35.3	59 +/- 16%	68	49	0	19	osa-miR535-5p	ugacaacgagagagagcacgc	gugcuuucucccguugucacu	ugacaacgagagagagcacgccggugcggcggucacggugagccggcccgcggcggcguaccugcgugcuuucucccguugucacu	11:16290532..16290618:-
11_3552	19.3	59 +/- 16%	37	32	0	5	osa-miR1846c-5p	ugaccccguucuccucgccgg	agugaggaggccggggccgcugg	agugaggaggccggggccgcuggauccagugaccccguucuccucgccgg	11:27715851..27715901:-
10_13	18.8	59 +/- 16%	36	31	0	5	osa-miR1846c-5p	ugaccccguucuccucgccgg	agugaggaggccggggccgcugg	agugaggaggccggggccgcuggauccggugaccccguucuccucgccgg	10:529305..529355:+
1_7959	18.6	59 +/- 16%	664	663	0	1	osa-miR530-3p	aggugcagaggcagaugcaac	uguuccuggucucuuccuga	uguuccuggucucuuccugaucccuaggugcagaggcagaugcaac	4:8303545..8303591:-
11_3422	17.1	59 +/- 16%	33	32	0	1	osa-miR1846a-3p	ugaccccguucuccucgccgg	cgugaggaggccggggcc	cgugaggaggccggggccgccggauccagugaccccguucuccucgccgg	11:21603038..21603088:-
2_11444	11.7	59 +/- 16%	22	18	0	4	osa-miR156j-5p	ugacagaagagagugagcac	gcucacugcucugucugucauc	ugacagaagagagugagcacacggccgggcggaacggcaccggcggaugugccgucgcggccgcgugcucacugcucugucugucauc	2:24119994..24120082:-
2_11755	1.5	33 +/- 12%	378	378	0	0	osa-miR164d	uggagaagcagggcacgugc	augugcgcuccuucuccagc	uggagaagcagggcacgugcucgacggcggggcuggcuggccggccggcuugcagcaugugcgcuccuucuccagc	2:33143574..33143650:-
10_125	1.5	33 +/- 12%	85	85	0	0	osa-miR1862d	acuagguuuguuuauuuugggacg	ucccaaaauaaacaaagcuaguac	ucccaaaauaaacaaagcuaguacggggauguggcacuuccuaguccuguacuagguuuguuuauuuugggacg	10:4833649..4833723:+
7_23180	1.4	33 +/- 12%	54	52	0	2	osa-miR398b	uguguucucaggucgccccug	cgagcugggaacacacggu	cgagcugggaacacacggugaugaggcggucuggucuuucguguguucucaggucgccccug	7:14598626..14598688:-
4_15501	1.3	33 +/- 12%	14	13	1	0	osa-miR1849	aaugcccuaucguauccuagguug	accuaggauaugaugggacauuac	accuaggauaugaugggacauuaccuaucuagauucguuguacuagguaaugcccuaucguauccuagguug	4:22224822..22224894:+
10_1700	1.2	33 +/- 12%	11423	11423	0	0	osa-miR166b-3p	ucggaccaggcuucauucccc	ggaaugucgucuggccugaga	ggaaugucgucuggccugagaucguaccacagugguggguacacguggacggucucggaccaggcuucauucccc	10:14483304..14483379:-
8_24456	1.2	33 +/- 12%	161	157	1	3	osa-miR160f-5p	ugccuggcucccugaaugcc	uugagggagucaugcaggguu	ugccuggcucccugaaugccauccgagaagcgugccgcuguggccggcugcuuccugguuggcauugagggagucaugcaggguu	8:24396891..24396976:+
3_11995	1.1	33 +/- 12%	3561	3547	0	14	osa-miR167h-5p	ugaagcugccagcaugaucug	ucauccggcagcuucaucuuc	ugaagcugccagcaugaucugaaagcaucucaaaccagcgaucagaucauccggcagcuucaucuuc	3:3347691..3347758:+
11_2235	1.1	33 +/- 12%	79	79	0	0	osa-miR1862e	cuagauuuguuuauuuugggacgg	aucccaaaaugaaaaaaucuagua	aucccaaaaugaaaaaaucuaguacauuauguguuugacauauccuguacuagauuuguuuauuuugggacgg	11:2523241..2523314:+
8_23883	1.1	33 +/- 12%	18	18	0	0	osa-miR171d-3p	ugauugagccgugccaauauc	uauuggggcgguucaaucaga	uauuggggcgguucaaucagaaagcuugugcuccggaagcgaggagcucuacucuuuugauugagccgugccaauauc	8:5369164..5369242:+
6_20340	1.1	33 +/- 12%	201	201	0	0	osa-miR160c-5p	ugccuggcucccuguaugcca	gcgugcaaggagccaagcaug	ugccuggcucccuguaugccacucauguagcccaauccaugguguguuuggaugcuguggguggcgugcaaggagccaagcaug	6:28081048..28081132:+
4_15414	1	33 +/- 12%	78	76	0	2	osa-miR1868	aagcgugcucacggaaaacgaggg	uccucguuuuccguaaacacgcuu	aagcgugcucacggaaaacgagggagcagccaaggcauuguucuuaccgguuuaugaauuggcuacuuccucguuuuccguaaacacgcuu	4:19715485..19715576:+
8_23732	1	33 +/- 12%	201	201	0	0	osa-miR160b-5p	ugccuggcucccuguaugcca	gcgugcacggagccaagcaua	ugccuggcucccuguaugccacucaucuagagcaacaaacuucugcgagagguugccuaugauggauggcgugcacggagccaagcaua	8:1707573..1707662:+
4_17246	1	33 +/- 12%	18	18	0	0	osa-miR171c-5p	ugauugagccgugccaauauc	uauuggugcgguucaaucaga	uauuggugcgguucaaucagaaagcuugugcuccgaaggcgaggggcuccacucuuugauugagccgugccaauauc	4:31713481..31713558:-
2_10737	1	33 +/- 12%	201	201	0	0	osa-miR160c-5p	ugccuggcucccuguaugcca	gcgugcaaggagccaagcaug	ugccuggcucccuguaugccacacauguagaccaacccauggugucugguugccuacuggguggcgugcaaggagccaagcaug	2:3511585..3511669:-
3_11930	1	33 +/- 12%	125	83	0	42	osa-miR528-5p	uggaaggggcaugcagagg	ccugugcuugccucuuccauu	uggaaggggcaugcagaggagcaggagauucaguuugaagcuggacuucacuuuugccucucucuccugugcuugccucuuccauu	3:1667329..1667415:+
3_14627	0.6	23 +/- 8%	11	9	0	2	osa-miR390-5p	aagcucaggagggauagcgcc	cgcuaucuauccugagcucc	aagcucaggagggauagcgccucgaaaucaaacuaggcgcuaucuauccugagcucc	3:34275155..34275212:-
5_17758	0.6	23 +/- 8%	840	840	0	0	osa-miR1425-5p	uaggauucaauccuugcugcu	cagcaagaacuggaucuuaau	uaggauucaauccuugcugcuaaauguauugcuuauauucagcaauauaauguucagcagcaagaacuggaucuuaau	5:8862161..8862239:+
2_10164	0.5	23 +/- 8%	181	181	0	0	osa-miR394	uuggcauucuguccaccucc	aggugggcauacugccaaug	uuggcauucuguccaccuccuugucgaauccucagagacagaaaucucauaucuguugaucuuggaggugggcauacugccaaug	2:27148166..27148251:+
4_15411	0.4	23 +/- 8%	37	37	0	0	osa-miR1423-5p	aggcaacuacacguugggcgcucg	aggcccauaccguguuuccacugcccac	aggcccauaccguguuuccacugcccacccaacccauagcacaacacuaguauuugggaggcaacuacacguugggcgcucg	4:19715078..19715160:+
7_22855	0.3	23 +/- 8%	22	22	0	0	osa-miR6250	ucguccucucuugcuccuu	uuugcaagaaggggauagauc	ucguccucucuugcuccuuaagguuggggcaccaauaucuccauggugucaccaucuuugcaagaaggggauagauc	7:2030417..2030494:-
3_13077	0.2	23 +/- 8%	18	18	0	0	osa-miR171d-3p	ugauugagccgugccaauauc	uaugcaguaugguuuuguuugg	uaugcaguaugguuuuguuuggucugauugagccgugccaauauc	3:30027845..30027890:+
2_11431	-0.5	25 +/- 6%	78	78	0	0	osa-miR827	uuagaugaccaucagcaaac	ucucugguucauuugagg	uuagaugaccaucagcaaacaaguucgugagacgcaugcaugguuucgucgauucucugguucauuugagg	2:23901117..23901188:-
1_7768	-0.6	25 +/- 6%	98	98	0	0	osa-miR319a-3p.2-3p	uuggacugaagggugcucccu	auagcgaagcuuagcagaugagu	auagcgaagcuuagcagaugagugaaugaagcgggagguaacguuccgaucucgcgccgucuuugcuuggacugaagggugcucccu	1:6677578..6677665:-
8_24315	-0.7	25 +/- 6%	37	37	0	0	osa-miR156g-5p	uugacagaagagagugagcac	ucucgcuccuauguggcua	ucucgcuccuauguggcuaugucugucuaccuaaugguuuucuguuuucuugguuuugggugguggcaguugacagaagagagugagcac	8:21491164..21491254:+
8_24313	-0.7	25 +/- 6%	37	37	0	0	osa-miR156g-5p	uugacagaagagagugagcac	ucucgcuccuauguggcua	ucucgcuccuauguggcuaugucugucuaccuaaugguuuucuguuuucuugguuuugggugguggcaguugacagaagagagugagcac	8:21478162..21478252:+
6_20388	-1.1	22 +/- 5%	8	8	0	0	osa-miR397a	uugagugcagcguugaugaaca	aucaucagcgcuucacucaauc	uugagugcagcguugaugaacaacgguaaccgguccauguugaugcgcauuuggccggugaucugaucaucaucagcgcuucacucaauc	6:28489797..28489887:+
10_855	-1.1	22 +/- 5%	11423	11423	0	0	osa-miR166d-3p	ucggaccaggcuucauucccc	aggaugauuugugcaagguuuuuca	aggaugauuugugcaagguuuuucauuccucucauccgugggaucucggaccaggcuucauucccc	10:19987198..19987264:+
4_15806	-1.5	22 +/- 5%	7	7	0	0	osa-miR171h	uuugguauuguuucggcucaug	ugagccgaaccaauaucacuca	uuugguauuguuucggcucaugucguucacacagaugugagccgaaccaauaucacuca	4:28482472..28482531:+
10_1013	-1.5	22 +/- 5%	17	17	0	0	osa-miR171d-3p	ugauugagccgugccaauauc	agagugcaugaaucugaugcagu	agagugcaugaaucugaugcagucucaguguaguaugcuccaugcuggaacuucugauugagccgugccaauauc	10:21237362..21237437:+
1_6227	-2.1	17 +/- 5%	214	214	0	0	osa-miR408-3p	cugcacugccucuucccuggc	ucugagagauggcugguguuguu	ucugagagauggcugguguuguuguugcucccuccccugcacugccucuucccuggc	1:12301776..12301833:+
1_6369	-2.7	17 +/- 5%	3394	3394	0	0	osa-miR159a.2	uuuggauugaagggagcucug	gagcugcaucaacccuacau	gagcugcaucaacccuacauggacccucuuuggauugaagggagcucug	1:17682135..17682184:+
6_21731	-2.8	17 +/- 5%	24	24	0	0	osa-miR166b-5p	ugaggggaauguugucuggcuc	gcuacuuuuaauuucucucucu	ugaggggaauguugucuggcucggggcuacuuuuaauuucucucucu	6:30327226..30327273:-
8_24711	-3.4	6 +/- 4%	5	5	0	0	osa-miR1429-3p	guugcacggguuuguauguugc	agcaugagagacacgagaacaa	guugcacggguuuguauguugcagacgcagcaugagagacacgagaacaa	8:2036924..2036974:-
6_21539	-3.5	6 +/- 4%	3	3	0	0	osa-miR5814	aaucaaguuaggaaccaugcaagu	uugcaagauuucuaacuugagugc	aaucaaguuaggaaccaugcaaguuguuuaugaguugugcccucugugccuagcgccauagaugacuugcaagauuucuaacuugagugc	6:26661356..26661446:-
4_15999	-4	6 +/- 4%	1410	1410	0	0	osa-miR396e-5p	uccacaggcuuucuugaacug	gugagaauugugauguggggg	gugagaauugugauguggggggaaagaugugcgggcaugcuuuccacaggcuuucuugaacug	4:34436789..34436852:+
12_3586	-4	6 +/- 4%	1	1	0	0	osa-miR1846a-5p	agugaggaggccggggccgcu	ugaccccggucugcucgcugg	agugaggaggccggggccgcugaauccggugaccccggucugcucgcugg	12:270798..270848:+
11_3566	-4.2	4 +/- 4%	2	2	0	0	osa-miR2873a	aguuuggacuuaaauuuggu	caaauuucaaguucaaacuca	caaauuucaaguucaaacucaacuuuauuugugagaauuuuuguuucucucaaaugaaguuaaguuuggacuuaaauuuggu	11:28933587..28933669:-
12_4161	-4.9	4 +/- 4%	1	1	0	0	osa-miR1862f	augagguugguuuauuuugg	aaaauaaaccagcaucguac	aaaauaaaccagcaucguacgugauauauaugagguugguuuauuuugg	12:16033437..16033486:+
6_21732	-6.6	4 +/- 3%	24	24	0	0	osa-miR166b-5p	ugaggggaauguugucuggcuc	gcuaaagagggagccuuuucau	gcuaaagagggagccuuuucauuuugaggggaauguugucuggcuc	6:30327251..30327297:-
12_3744	-6.9	4 +/- 3%	21	21	0	0	osa-miR1863c	uagaaacuuggcugaugcauuacu	uacauguguacacauaagaggcuaaa	uagaaacuuggcugaugcauuacuuuuggagaccaacaugucgauguaaaggguacauguguacacauaagaggcuaaa	12:4869464..4869543:+

## Sheet: SC-supplemernary Table S1e
Table S1e: List of Novel and known miRNA predicted by miRDeep2 for library or sample Swarnaprabha-control (SC)
Novel miRNAs predicted by miRDeep2
provisional id	miRDeep2 score	estimated probability that the miRNA candidate is a true positive	total read count	mature read count	loop read count	star read count	miRBase miRNA	consensus mature sequence	consensus star sequence	consensus precursor sequence	precursor coordinate
2_16737	50862.6	49 +/- 14%	99765	99764	0	1	-	gggccuguagcucagagg	auuagagcacguggcuac	gggccuguagcucagaggauuagagcacguggcuac	2:816464..816500:+
11_4079	23760.4	49 +/- 14%	46608	46568	37	3	-	aaguccucguguugcaucccu	ccgugcuugcgcgagagu	ccgugcuugcgcgagaguaguacuaggaugggugaccucuuguuaaguccucguguugcaucccu	11:12044522..12044587:+
11_4185	23760.4	49 +/- 14%	46608	46568	37	3	-	aaguccucguguugcaucccu	ccgugcuugcgcgagagu	ccgugcuugcgcgagaguaguacuaggaugggugaccucuuguuaaguccucguguugcaucccu	11:12121237..12121302:+
4_27633	2522	49 +/- 14%	5015	5001	0	14	-	aguuaauacgugugcuugggagu	aacaagccuucuauuaucuuucu	aacaagccuucuauuaucuuucuaguuaauacgugugcuugggagu	4:9136100..9136146:+
10_1554	3546.8	49 +/- 14%	1980	1445	0	535	-	uugccggucauauguaucgaacu	cuucggaauugggcacaguauca	uugccggucauauguaucgaacuaacuucggaauugggcacaguauca	10:20475656..20475704:+
12_15014	1798.8	49+/- 14%	1871	1871	0	1	-	accgcuucaugaacuuucagg	uacagagagugaaguugauuau	uacagagagugaaguugauuaugaccgcuucaugaacuuucagg	12:26339658..26339702:-
12_10336	660.6	49 +/- 14%	1305	1189	0	44	-	uccauugucgucuaguccgg	uucacccagacgacccgg	uccauugucgucuaguccgguuaggauaucuggcuuucacccagacgacccgg	12:25043376..25043429:-
1_14866	539.6	49 +/- 14%	1067	1040	8	19	-	caaauccugucaucccuacc	agggauguagcgaagcuuggu	agggauguagcgaagcuugguagcguguuuguuuuggguacaaaaugucacagguucaaauccugucaucccuacc	1:18997667..18997743:-
8_44350	345.9	49 +/- 14%	684	596	0	88	-	agcucgucgggcuugcugcgguac	gccgagcacgcugcucgccgaguucu	agcucgucgggcuugcugcgguacagaucggcgccgagcacgcugcucgccgaguucu	8:25090056..25090114:+
3_23478	343.6	49 +/- 14%	681	596	0	85	-	agcuuugcgcguuggacucu	guucuggcugguuagagc	guucuggcugguuagagcagaggucucgaaauccucuuuagcuuugcgcguuggacucu	3:23661014..23661073:+
3_26653	214.5	49 +/- 14%	422	420	1	1	-	uaggccugaugccacgucaccugu	cggugaugcuuugauuaggccaa	uaggccugaugccacgucaccuguagcuauggcuuugaccggugaugcuuugauuaggccaa	3:31179806..31179868:-
3_26727	214.5	49 +/- 14%	422	420	1	1	-	uaggccugaugccacgucaccugu	cggugaugcuuugauuaggccaa	uaggccugaugccacgucaccuguagcuauggcuuugaccggugaugcuuugauuaggccaa	3:31188221..31188283:-
3_26673	214.5	49 +/- 14%	422	420	1	1	-	uaggccugaugccacgucaccugu	cggugaugcuuugauuaggccaa	uaggccugaugccacgucaccuguagcuauggcuuugaccggugaugcuuugauuaggccaa	3:31181904..31181966:-
3_26691	214.1	49 +/- 14%	421	420	0	1	-	uaggccugaugccacgucaccugu	cggugaugcuuugauuaggccaa	uaggccugaugccacgucaccuguagcuagggcuuugaccggugaugcuuugauuaggccaa	3:31184002..31184064:-
3_26709	214	49 +/- 14%	421	420	0	1	-	uaggccugaugccacgucaccugu	cggugaugcuuugauuaggccaa	uaggccugaugccacgucaccuguagauacggcuuugaccggugaugcuuugauuaggccaa	3:31186100..31186162:-
12_9541	88.3	49 +/- 14%	176	159	0	17	-	uuaaacucggcucaaucug	agauugagccgaguuuaa	uuaaacucggcucaaucugaaaaaagagauugagccgaguuuaa	12:13410140..13410184:-
8_43032	52.8	49 +/- 14%	109	58	0	51	-	ucaagugaugagagaaaaacugc	auuuaagucucugauguac	ucaagugaugagagaaaaacugcaacaauaugaugggagauaugcuccugugauuccuaaguauuuaagucucugauguac	8:1620416..1620497:+
8_44981	39.1	49 +/- 14%	81	77	0	4	-	cgugucccaccaggcgugcc	acacacuggccugggagaucugcu	cgugucccaccaggcgugccaaaagcguguugaugcaaaaauacacacuggccugggagaucugcu	8:5524848..5524914:-
5_31851	20.4	49 +/- 14%	43	42	0	1	-	uggucuguguauguuugacggu	ccgcagaaaguaugcagccaggu	ccgcagaaaguaugcagccagguuggucuguguauguuugacggu	5:2177572..2177617:+
12_7442	17.5	49 +/- 14%	39	34	1	4	-	aagaaacuauggguuguagagugu	acuuauggacacuauggguuggg	aagaaacuauggguuguagaguguaguuuauauuaugaugucuuauugacaugguaccauagacacuacuuauggacacuauggguuggg	12:15824557..15824647:+
1_12610	15.7	49 +/- 14%	30	29	0	1	-	ccaucuaggauggggacguggc	cauguccucguccuaugugaaac	ccaucuaggauggggacguggcauccuguuaauuuugucugauggcugguaauaugaugccauguccucguccuaugugaaac	1:31651174..31651257:+
1_15695	15.3	49 +/- 14%	30	29	0	1	-	ccaucuaggauggggacguggc	cauguccucguccuaugugaaac	ccaucuaggauggggacguggcauccuguuaauuuugugugauggcugguaauaagauaccauguccucguccuaugugaaac	1:32339515..32339598:-
2_20365	12.8	49 +/- 14%	25	14	9	2	-	cggggccaguuccggcgg	ggcggauccggucacccg	cggggccaguuccggcggaggguaggccaugcccgccggauucgguagccacgaccuccuugccggcggauccggucacccg	2:15445961..15446043:-
10_1703	11.7	49 +/- 14%	23	21	1	1	-	aauaaauugguaggguagagaacc	auuuuacccuaccaauauuuuggu	auuuuacccuaccaauauuuugguagugccaaauuuugccuagacuuuggcacuaccaauaaauugguaggguagagaacc	10:21756598..21756679:+
11_6070	11.2	49 +/- 14%	22	20	1	1	-	aauaaauugguaggguagagaacc	auuuuacccuaccaauauuuuggu	auuuuacccuaccaauauuuugguagugccaaauuuugccuagacuuuggcacuaccaauaaauugguaggguagagaacc	11:23606754..23606835:-
11_4447	10.8	49 +/- 14%	21	20	0	1	-	ugagcucgggggcgaccagauc	uccggccgccacgagcuc	uccggccgccacgagcucgggggccaccggauccgccguccugagcucgggggcgaccagauc	11:19317773..19317836:+
4_31463	0.9	4 +/- 5%	19	19	0	0	-	agcuuugcgcguuggacucu	guucuggcugguuagagc	guucuggcugguuagagcagaggacucgaaauccucuuuagcuuugcgcguuggacucu	4:32897689..32897748:-
1_10595	9	50 +/- 13%	17	6	10	1	-	aacgguuuuguaagcugagggaug	aucccucaacauacaaaaccguuc	aucccucaacauacaaaaccguucacuuuaaaccggggucaaaaccaccgaaggaccuaaagugaacgguuuuguaagcugagggaug	1:295608..295696:+
2_18371	6.9	47 +/- 14%	15	12	0	3	-	auuagcccaccuguuuagauccuu	aggggcuaauauuuugaggggggc	aggggcuaauauuuugaggggggcuaauucacauuagcucaaaauuagcccaccuguuuagauccuu	2:26153448..26153515:+
2_21668	5.2	50 +/- 13%	10	7	0	3	-	acaguuguucgacaggguuguggu	gauacccugucgaacaaccacagu	gauacccugucgaacaaccacaguucgacagguaccugucgaacuacaguuguucgacaggguuguggu	2:34189081..34189150:-
1_10607	5.2	50 +/- 13%	10	7	0	3	-	acaguuguucgacaggguuguggu	gauacccugucgaacaaccacagu	gauacccugucgaacaaccacaguucgacagguaccugucgaacuacaguuguucgacaggguuguggu	1:405865..405934:+
12_7929	5.1	50 +/- 13%	12	11	0	1	-	ggcgcgaccauccccccuuccccu	aagguagggguggaagccgug	aagguagggguggaagccgugaaagccuuugguacuuuagucaggcgagcagcccuuaaacaaaaucaaaggcgcgaccauccccccuuccccu	12:20626063..20626157:+
8_44493	4.8	49 +/- 13%	10	6	0	4	-	aggacgucccauucauuacuaggu	cuagugcuggaugggacguauc	cuagugcuggaugggacguauccuaguacuacaaaucuaaacacaccuccuauccagauucauacuacuaggacgucccauucauuacuaggu	8:26950855..26950948:+
12_7321	4.4	49 +/- 13%	11	10	0	1	-	agcuacgucagaagguagggcc	ccuuugccugcuuccuuagcu	ccuuugccugcuuccuuagcuacgucagcuuugccugcuuccuuagcuacgucagaagguagggcc	12:13355736..13355802:+
8_44201	3.8	50 +/- 12%	8	7	0	1	-	agucgugcaguuguugccua	cggcggcggcggcggcggcg	cggcggcggcggcggcggcggaucucaagucgugcaguuguugccua	8:23156858..23156905:+
2_20965	3.6	50 +/- 12%	6	5	0	1	-	acuuuuacaucugggucccuugcc	aagggacccagaugaaaaaaguac	acuuuuacaucugggucccuugccgccaucgcggcaagggacccagaugaaaaaaguac	2:24108349..24108408:-
7_41787	3.2	50 +/- 12%	5	4	0	1	-	acuuuuacaucugggucccuugcc	aagggacccagaugaaaaaaguac	acuuuuacaucugggucccuugccgucccaauagagggcggcaagggacccagaugaaaaaaguac	7:11792734..11792800:-
12_9889	2.9	51 +/- 11%	8	7	0	1	-	gaagucugggcuggucagaguuc	acucacuacucgggcuccuuuuc	gaagucugggcuggucagaguucaacucacuacucgggcuccuuuuc	12:20588238..20588285:-
12_9837	2.7	51 +/- 11%	8	7	0	1	-	gaagucugggcuggucagaguuc	acucacuacucgggcuccuuuuc	gaagucugggcuggucagaguucaacucacuacucgggcuccuuuuc	12:20476766..20476813:-
12_9833	2.7	51 +/- 11%	8	7	0	1	-	gaagucugggcuggucagaguuc	acucacuacucgggcuccuuuuc	gaagucugggcuggucagaguucaacucacuacucgggcuccuuuuc	12:20458302..20458349:-
12_9993	2.7	51 +/- 11%	8	7	0	1	-	gaagucugggcuggucagaguuc	acucacuacucgggcuccuuuuc	gaagucugggcuggucagaguucaacucacuacucgggcuccuuuuc	12:20696495..20696542:-
4_30455	2.1	51 +/- 11%	6	5	0	1	-	uuuuuuguacugcgaauucaga	cugaacuuguggugcuugucg	uuuuuuguacugcgaauucagaaucugaacuuguggugcuugucg	4:20640484..20640529:-
1_13248	2	51 +/- 11%	3	2	0	1	-	auggccacgugcugccuccacaug	ucguggcggcgcucgucg	auggccacgugcugccuccacauggucguggcggcgcucgucg	1:37826313..37826356:+
9_49062	1.9	29 +/- 10%	4	3	0	1	-	ccagauucguagugcuuggaugu	uuauaguacaacgaaucu	uuauaguacaacgaaucugaauaagauauauccagauucguagugcuuggaugu	9:20093844..20093898:-
1_12446	1.8	29 +/- 10%	3	2	0	1	-	cgcgcaggucgucgccgcggu	cggcggcggcggcggcggcg	cgcgcaggucgucgccgcggucaaauccggcggcggcggcggcggcg	1:29458743..29458790:+
1_14728	1.5	29 +/- 10%	16	15	0	1	-	aauggacugcacguguaaaugagc	uuacgcgugcaguccauuaagagg	uuacgcgugcaguccauuaagaggaccacauggaaaaaaucgauuuuuccgugcgguucucuuaaauggacugcacguguaaaugagc	1:15442278..15442366:-
5_33094	1.5	29 +/- 10%	41	29	0	12	-	ccaucuaggauggggacguggc	uguccucguccuaggugaaac	ccaucuaggauggggacguggcauccuauuaauuucgugugauggcuaguaauaggaugccauguccucguccuaggugaaac	5:23691550..23691633:+
4_29079	1.4	29 +/- 10%	129	129	0	0	-	acgccggcgggggccucgg	gcggucgucgucggcgggc	gcggucgucgucggcgggcgggcccccgagggcggcgccggccccgggguucgacgacgccggcgggggccucgg	4:30842955..30843030:+
5_34717	1.4	29 +/- 10%	4	2	0	2	-	auugcgagcugaguuuucuacg	aggagugucucacauuguggaugc	auugcgagcugaguuuucuacgaguguccucaguuagugaggacacuuuaggagugucucacauuguggaugc	5:22289113..22289186:-
2_18886	1.4	29 +/- 10%	41	29	0	12	-	ccaucuaggauggggacguggc	uguccucguccuaggugaaac	ccaucuaggauggggacguggcauccuauuaauuucgugugauggcuaguaauaggaugccauguccucguccuaggugaaac	2:32127408..32127491:+
2_19475	1.4	29 +/- 10%	72	66	0	6	-	ccucgccggcgcgcgugcucaccc	ggcagagcgcgccgccgucgagcg	ccucgccggcgcgcgugcucacccuaggcagagcgcgccgccgucgagcg	2:3563437..3563487:-
8_44888	1.3	29 +/- 10%	24	23	1	0	-	cggcgcggcugcuccggc	ugaggcggcucgugaggu	ugaggcggcucgugagguccauggcgguggcgccgccgcugccgccggcaccggcgcggcugcuccggc	8:4416875..4416944:-
8_43877	1.3	29 +/- 10%	20	20	0	0	-	cuccccggcaacggcgcc	cgcggggcggccgggagcg	cgcggggcggccgggagcggugguggcugcgcggccucacacgcgcuccccggcaacggcgcc	8:18551115..18551178:+
5_33977	1.3	29 +/- 10%	29	29	0	0	-	ccaucuaggauggggacguggc	cauguccuuguccuaugugaaa	ccaucuaggauggggacguggcauccuguuaauuuugugugauggcugguaauaggaugccauguccuuguccuaugugaaa	5:6681842..6681924:-
2_17348	1.2	29 +/- 10%	112	112	0	0	-	ccggcgggggccucggga	ccgaggcccccuggc	ccggcgggggccucgggacagugcgcacuaagggccgaggggcgugacauggcaccccgaggcccccuggc	2:10337587..10337658:+
9_48105	1.2	29 +/- 10%	14	14	0	0	-	ugugucacugacgugugggcc	cccacaugucagugacucaaag	ugugucacugacgugugggcccuuuacccaguggaccccacaugucagugacucaaag	9:1802159..1802217:-
2_17373	1.2	29 +/- 10%	12	12	0	0	-	auuuguuguauuagggaaugucuc	gacauuuccuaguacaacaaaucu	gacauuuccuaguacaacaaaucugucaggagcuuauccagauuuguuguauuagggaaugucuc	2:10873083..10873148:+
1_13785	1.1	29 +/- 10%	16	16	0	0	-	acggacguggucacugacaggugg	acaugucagucaccacgucgucag	acggacguggucacugacaggugggcccacaagcgguggggcucacaugucagucaccacgucgucag	1:1445449..1445517:-
10_3031	1.1	29 +/- 10%	18	18	0	0	-	ccgcggccgaagcugagcguga	gcgcacggccucggcaagcggcu	ccgcggccgaagcugagcgugaaggagcggaaggagcucgcgucguacgcgcacggccucggcaagcggcu	10:19749195..19749266:-
3_26994	1	29 +/- 10%	14	14	0	0	-	acuagguuuguuuauuuugggac	uccaaaauaaacaaacguaguau	uccaaaauaaacaaacguaguauagggugugacacaucccguacuagguuuguuuauuuugggac	3:33572263..33572328:-
11_3804	1	29 +/- 10%	16	13	0	3	-	aggugucgguuuuauuaaaaaacu	uuaaauaaaaccgacaccuau	uuaaauaaaaccgacaccuauuauagguuaauaggugucgguuuuauuaaaaaacu	11:5937312..5937368:+
1_11894	1	29 +/- 10%	16	16	0	0	-	gaaacuguuuggaugggcuccagc	uggagccgugccaaacagacccag	gaaacuguuuggaugggcuccagcuccagccuccaggagagguggagcuggagccgugccaaacagacccag	1:20588441..20588513:+
11_4389	1	29 +/- 10%	16	14	0	2	-	guggaauggacggaacccugacgg	uuaggguuccguccaucccgcg	uuaggguuccguccaucccgcgccauuaaaguguuauaggaugaacaauguauuuaauagcguggaauggacggaacccugacgg	11:17643492..17643577:+
8_46021	1	29 +/- 10%	13	13	0	0	-	ugugucacugacgugugggcc	cccacaugucagugucgcaac	ugugucacugacgugugggccauaguaaaaguggggcccacaugucagugucgcaac	8:24887664..24887721:-
12_7567	0.9	4 +/- 5%	45	45	0	0	-	auucaucguacuagggugacgugu	acgucacaauaaaauaaauau	acgucacaauaaaauaaauauggacauguguccagauucaucguacuagggugacgugu	12:19186696..19186755:+
2_17347	0.9	4 +/- 5%	112	112	0	0	-	ccggcgggggccucggga	ccacucuccccgccaugu	ccacucuccccgccaugugguggcccggcgggggccucggga	2:10337563..10337605:+
7_40811	0.9	4 +/- 5%	15	15	0	0	-	acagcggcuucguggacgaguccg	cgccguccgccacgccgacagggac	cgccguccgccacgccgacagggacaacagcggcuucguggacgaguccg	7:25572265..25572315:+
12_9595	0.8	4 +/- 5%	3	2	0	1	-	auuguaacuucgcguugcugcugg	gcagcucgcucgaacccuaguauu	auuguaacuucgcguugcugcuggauggaucaggagggauggaucggggcuggcagcucgcucgaacccuaguauu	12:14480839..14480915:-
2_21012	0.8	4 +/- 5%	11	6	4	1	-	gugguccgucugugaaaauacagc	uuuacaggcggaccacauaaggu	uuuacaggcggaccacauaaggugcgucugcgaaaauagauuuucgcagacgccgcuuaagugguccgucugugaaaauacagc	2:24706508..24706592:-
10_1040	0.8	4 +/- 5%	1275	1275	0	0	-	gaaacuguuuggcugagcuccagc	uggagcugugccaaacaggcccuu	gaaacuguuuggcugagcuccagcuccaggagggguggagcuagagcuggagcugugccaaacaggcccuu	10:14349943..14350014:+
10_2889	0.8	4 +/- 5%	18	14	0	4	-	aucgacugauaccugguacccugg	aucgacuaucgacugauaccuggu	aucgacuaucgacugauaccugguacacccuaguaucgacugauaccugguacccugg	10:17472904..17472962:-
4_31198	0.8	4 +/- 5%	22	22	0	0	-	uccauaggcuuucuugaacg	accgggagauaugugggag	accgggagauaugugggagcgacugcugcagaggcuuccauaggcuuucuugaacg	4:28922995..28923051:-
2_17975	0.7	4 +/- 5%	306	294	0	12	-	cugggccuggcgcacccca	uggggcccucgcgcgucgccc	uggggcccucgcgcgucgcccaggcauugcacugcugccugggccuggcgcacccca	2:20655589..20655646:+
6_36497	0.7	4 +/- 5%	85	85	0	0	-	acuuggcugccggcuguagaugug	cucggcggucgagcgcggaggca	cucggcggucgagcgcggaggcagauguaccccgagcacaucccaugaggggucguacuuggcugccggcuguagaugug	6:21665050..21665130:+
5_32511	0.7	4 +/- 5%	12	12	0	0	-	gcuucgcggacgaguggcucau	gugugguccgucuuuugcagaagcug	gugugguccgucuuuugcagaagcugagcuucgcggacgaguggcucau	5:14245445..14245494:+
1_16211	0.7	4 +/- 5%	129	129	0	0	-	aaaacuguuuggcugagcuccagg	uggagcugugucaaacagauccau	aaaacuguuuggcugagcuccagguccaaaaaaagauggagcuggagcugugucaaacagauccau	1:37391406..37391472:-
1_13045	0.6	4 +/- 5%	16	16	0	0	-	acgugacuuugacugcagaggauc	uccuuugcagccaaauuuaugaugu	uccuuugcagccaaauuuaugaugucuuuaucacugacauguggauucaggaaucagugauaaagucacgugacuuugacugcagaggauc	1:34861338..34861429:+
3_24838	0.6	4 +/- 5%	12	12	0	0	-	aaacgauuugguacuaugagguau	acgguaccaaaugguuucc	acgguaccaaaugguuuccgaucauugaaucuaacauugcccgaaacgauuugguacuaugagguau	3:2755331..2755398:-
6_35442	0.6	4 +/- 5%	12	12	0	0	-	agacugcgggacgaaagccuuugc	gaaggcauggguuucgccaaguacca	agacugcgggacgaaagccuuugcacgaaggcauggguuucgccaaguacca	6:2965257..2965309:+
6_36976	0.6	4 +/- 5%	50	50	0	0	-	ucguccucucuuguucuuguu	cgagaaggggauagauc	ucguccucucuuguucuuguuaaggugggggcaccaauauaucaccauggugccagccaucucugcgagaaggggauagauc	6:28264637..28264719:+
9_48096	0.6	4 +/- 5%	234	234	0	0	-	cugcgggcuccccauccu	gguggugaugucuccuugug	gguggugaugucuccuugugguggcgucggcggcagcgcuggccacugcugcgggcuccccauccu	9:1488923..1488989:-
1_14550	0.6	4 +/- 5%	175	165	0	10	-	agagacugacgugucgcgccg	cgacucguugaugaucguuu	cgacucguugaugaucguuuagagacugacgugucgcgccg	1:11623385..11623426:-
1_12201	0.6	4 +/- 5%	22	20	0	2	-	aaugaccggacagcucugauggu	cauccgggcggucgccggucgau	cauccgggcggucgccggucgauacaugauauaaugaaauaaugaccggacagcucugauggu	1:25617358..25617421:+
11_4373	0.6	4 +/- 5%	17	17	0	0	-	gaugggcuggguugcaccgacgug	cgggugugauuaugcagauggg	cgggugugauuaugcagauggguuagguugcaccgacgggugugauuaugcagaugggcuggguugcaccgacgug	11:17108185..17108261:+
3_25651	0.6	4 +/- 5%	3	2	0	1	-	cgaguaugggagguauggu	cgaccacugaggcauugga	cgaguaugggagguaugguaacccgaccacugaggcauugga	3:14853293..14853335:-
6_36784	0.6	4 +/- 5%	96	96	0	0	-	aaaacuguuuggcugagcucuagc	uggagcugugccaaacaagcccuu	aaaacuguuuggcugagcucuagcucuaggaggaguggaguuggagcuggagcuggagcugugccaaacaagcccuu	6:25649243..25649320:+
10_928	0.5	4 +/- 5%	404	404	0	0	-	uggccggugaagaaaaccucgauu	ucggggcugaucggccgcc	uggccggugaagaaaaccucgauuaaaaacaccaucuuucggggcugaucggccgcc	10:11579843..11579900:+
3_25219	0.5	4 +/- 5%	100	100	0	0	-	cugcacugccucuucccuggg	ugugugaggagcaggcc	cugcacugccucuucccugggccaucgcgucugugugaggagcaggcc	3:8396625..8396673:-
1_12190	0.5	4 +/- 5%	25	25	0	0	-	aggacugugugcugccggcau	gucggcgguguacauuccuac	aggacugugugcugccggcauaucccaucauuuggucggcgguguacauuccuac	1:25390913..25390968:+
8_43778	0.5	4 +/- 5%	12	12	0	0	-	auggaugggaugggaugggau	cucgcccccucuccaaac	auggaugggaugggaugggauaccuuggauucgauuccaaucgagggcggagucaggucgucucgcccccucuccaaac	8:16344876..16344955:+
12_10230	0.5	4 +/- 5%	11	4	7	0	-	gaagugucuuguccgguccu	uaccgagcaggauauuucau	uaccgagcaggauauuucauauuacaacgaauccagacaugcuuucuguccagauucguuguacuaugaagugucuuguccgguccu	12:23853087..23853174:-
8_45766	0.4	4 +/- 5%	18	7	11	0	-	uuuggguuucucugagac	ggacgaggagcacgagcu	uuuggguuucucugagacaugacggggagcacgagcuugaggaccgcggcgucguggcgguguuuggguuucucugagacaggacgaggagcacgagcu	8:21954882..21954981:-
7_42198	0.4	4 +/- 5%	23	21	1	1	-	cuuccggucgaguucuuggucg	aaggacacgcgacuagcaga	aaggacacgcgacuagcagaagccgagcgaccgccuccucgauccauaucuuccggucgaguucuuggucg	7:20735162..20735233:-
12_9938	0.4	4 +/- 5%	9470	9456	0	14	-	cuguggcuggauugaaucc	cguaacaagguagccguag	cguaacaagguagccguaggggaaccuguggcuggauugaaucc	12:20638813..20638857:-
5_34917	0.4	4 +/- 5%	15	14	1	0	-	auuacccucguuggcgugacagug	cugucacggccaccguagguggcgu	auuacccucguuggcgugacaguguuauuuggucacgucgcuuucgcuaguguaacaggauaaaacugucacggccaccguagguggcgu	5:25658249..25658339:-
11_4209	0.3	4 +/- 5%	41706	41627	75	4	-	aaguccucguguugcaucccu	aagcgugcuugcgcgagagu	aagcgugcuugcgcgagaguaguacuaggaugggugaccuccuggaaaguccucguguugcaucccu	11:12161590..12161657:+
11_4113	0.3	4 +/- 5%	46706	46627	75	4	-	aaguccucguguugcaucccu	aagcgugcuugcgcgagagu	aagcgugcuugcgcgagaguaguacuaggaugggugaccuccuggaaaguccucguguugcaucccu	11:12094127..12094194:+
11_4197	0.3	4 +/- 5%	46706	46627	75	4	-	aaguccucguguugcaucccu	aagcgugcuugcgcgagagu	aagcgugcuugcgcgagaguaguacuaggaugggugaccuccuggaaaguccucguguugcaucccu	11:12151015..12151082:+
6_35661	0.3	4 +/- 5%	13	13	0	0	-	gauacccuguagguaccagaugug	uguugaugguacuauauaugucgg	uguugaugguacuauauaugucggaucugguaccucuaauacaagacaugauacccuguagguaccagaugug	6:5368941..5369014:+
2_18397	0.3	4 +/- 5%	82	71	0	11	-	ugguuuggucugggauggagu	ccauccuucgaccauaaccuuug	ccauccuucgaccauaaccuuugugguuuggucugggauggagu	2:26264361..26264405:+
11_4121	0.3	4 +/- 5%	46706	46627	75	4	-	aaguccucguguugcaucccu	aagcgugcuugcgcgagagu	aagcgugcuugcgcgagaguaguacuaggaugggugaccuccuggaaaguccucguguugcaucccu	11:12096485..12096552:+
1_11844	0.3	4 +/- 5%	17	17	0	0	-	uucggccggugaacagcgcu	cgacgcccugcugaaau	uucggccggugaacagcgcuuuuucagggcgacgcccugcugaaau	1:20033853..20033899:+
2_20693	0.3	4 +/- 5%	42	42	0	0	-	ggucccgggccuuguacacg	ugcccugcccgaucuug	ggucccgggccuuguacacguugcuguacgugcccugcccgaucuug	2:21225833..21225880:-
7_40517	0.2	4 +/- 5%	40	40	0	0	-	aaagaucuauuuguagucccgguu	cagggaaaaaagaucuaaca	cagggaaaaaagaucuaacauacgcuuuacucccgguugacuaaaagaucuauuuguagucccgguu	7:20923244..20923311:+
3_26712	0.2	4 +/- 5%	82	71	0	11	-	ugguuuggucugggauggagu	ccauccuucgaccauaaccuuug	ccauccuucgaccauaaccuuugugguuuggucugggauggagu	3:31186281..31186325:-
3_26233	0.2	4 +/- 5%	27	26	1	0	-	aggaucuggacuguuugacacagc	uggaguugugccaaacgggaccuua	aggaucuggacuguuugacacagcuccgacuucaaguaaguuggaguuaggagcuggaguugugccaaacgggaccuua	3:25953958..25954037:-
5_33481	0.2	4 +/- 5%	221	221	0	0	-	aguaggagggcgcggcggc	ugauggcgccguaggcgag	aguaggagggcgcggcggccaggccgucggugaagagcaugaaguaguugguggagaaggccggggugauggcgccguaggcgag	5:64702..64787:-
12_7944	0.2	4 +/- 5%	134	129	0	5	-	uuccggucgggccuauggauccu	uagaucuacaggccggccguuc	uuccggucgggccuauggauccuuuuagaucuacaggccggccguuc	12:20628739..20628786:+
4_28818	0.2	4 +/- 5%	321	321	0	0	-	uaggccugaugccacgucacuguu	cugugaugcuaugaucaggccgaga	uaggccugaugccacgucacuguuagccacgagcauugagcugugaugcuaugaucaggccgaga	4:27239126..27239191:+
5_34974	0.2	4 +/- 5%	135	134	0	1	-	agagacgugggucacugacguggg	auggaucgcgcuccucugacgu	auggaucgcgcuccucugacguaaagucagagagacgugggucacugacguggg	5:26570148..26570202:-
3_26730	0.1	4 +/- 5%	108	97	0	11	-	ugguuuggucuuggauggagu	ccauccuucgaccauaaccuuug	ccauccuucgaccauaaccuuugugguuuggucuuggauggagu	3:31188400..31188444:-
7_42823	0.1	4 +/- 5%	18	18	0	0	-	acuucugacuauguaucuggacau	auccaaauauauagccagaaguua	acuucugacuauguaucuggacauaagacauaaguuauaauaguauccaaauauauagccagaaguua	7:28322190..28322258:-
7_39897	0.1	4 +/- 5%	37	37	0	0	-	uggcugugaugaauuuggcu	ccgaggauuucaugccaagca	ccgaggauuucaugccaagcaugcagcacccucuugaugggagguguggucucauguggcugugaugaauuuggcu	7:6118561..6118637:+
3_26694	0.1	4 +/- 5%	108	97	0	11	-	ugguuuggucuuggauggagu	ccauccuucgaccauaaccuuug	ccauccuucgaccauaaccuuugugguuuggucuuggauggagu	3:31184181..31184225:-
3_26656	0.1	4 +/- 5%	108	97	0	11	-	ugguuuggucuuggauggagu	ccauccuucgaccauaaccuuug	ccauccuucgaccauaaccuuugugguuuggucuuggauggagu	3:31179987..31180031:-
8_44847	0.1	4 +/- 5%	41	41	0	0	-	aggacuauggcuuuccggucgggg	ugggaggauggaggagcauaggagagu	aggacuauggcuuuccggucggggucgccaugagaaguggcuugggaggauggaggagcauaggagagu	8:3956614..3956683:-
3_24395	0.1	4 +/- 5%	15	9	1	5	-	aguuccuguuugcacacauuu	uuggugcauugcaggcuuaaaug	uuggugcauugcaggcuuaaaugugaugacugaugauuacuucagucauucaugaguuccuguuugcacacauuu	3:34216654..34216729:+
6_38199	0.1	4 +/- 5%	22	22	0	0	-	aguuuccgucucuuagagcaugug	cauucgugagagugugaaugugg	aguuuccgucucuuagagcauguguuaggugacgcauucgugagagugugaaugugg	6:12925925..12925982:-
3_26676	0.1	4 +/- 5%	108	97	0	11	-	ugguuuggucuuggauggagu	ccauccuucgaccauaaccuuug	ccauccuucgaccauaaccuuugugguuuggucuuggauggagu	3:31182083..31182127:-
3_25121	0	4 +/- 5%	392	392	0	0	-	acuuuggccuagacugagagcc	ccaucaguucugggcacauugucu	acuuuggccuagacugagagccaucaauguaaaugcccuuagauuuuugcuguggccaucaguucugggcacauugucu	3:7103398..7103477:-
2_20941	0	4 +/- 5%	963	961	1	1	-	uuugcaagaucagcuucuuguuu	uauggucugccaucuugcg	uuugcaagaucagcuucuuguuuggaucucgagcacacgcacacgguccaggcaaucggcauauggucugccaucuugcg	2:23768887..23768967:-
11_4374	0	4 +/- 5%	17	17	0	0	-	gaugggcuggguugcaccgacgug	aguccagacucagcccaaaca	gaugggcuggguugcaccgacgugagguugggcaauagugguccaguccagaguccagacucagcccaaaca	11:17108237..17108309:+
3_24303	0	4 +/- 5%	11	10	1	0	-	ucuuguggucaugccuugcu	cucugaaugaucaacaagaug	cucugaaugaucaacaagaugugcucccacacugccuuccuguggaucuugagcuguugcuagucuuguggucaugccuugcu	3:33130656..33130739:+
1_16553	0	4 +/- 5%	10	10	0	0	-	ccccgcgccgcacggauc	cccuagcucaggucggcggggcu	ccccgcgccgcacggauccaaaacccuagcucaggucggcggggcu	1:41880540..41880586:-
2_18638	0	4 +/- 5%	53	53	0	0	-	auuacccugucgucgacuacgugu	augucgacggcagcuagauagguugucc	auuacccugucgucgacuacguguugguguccgugccgccaugucgacggcagcuagauagguugucc	2:29415724..29415792:+
4_27335	0	4 +/- 5%	73	73	0	0	-	gcccaaggaagcugacgagc	uuggcaacuuuccuugggaca	uuggcaacuuuccuugggacacuaggcaugucagaaggcuuccaugcgaaaaugucuuuguuggcccaaggaagcugacgagc	4:4151100..4151183:+
9_47790	0	4 +/- 5%	1785	1785	0	0	-	uccucaguuuggauugcagg	cacaauuaagccaggcugucacuc	uccucaguuuggauugcaggccccgcaaccuuccugcacgaggcaggaauugcuaggcacacaauuaagccaggcugucacuc	9:20720488..20720571:+
mature miRBase miRNAs detected by miRDeep2
tag id	miRDeep2 score	estimated probability that the miRNA is a true positive	total read count	mature read count	loop read count	star read count	mature miRBase miRNA	consensus mature sequence	consensus star sequence	consensus precursor sequence	precursor coordinate
3_26586	9994.3	49 +/- 14%	19603	18924	0	679	osa-miR166j-5p	ucggaccaggcuucauucccc	gaaugacguccggucuga	gaaugacguccggucugaagaucgccguccccaggcgguggcuucggaccaggcuucauucccc	3:30392797..30392861:-
10_2726	6968.7	49 +/- 14%	13668	13667	0	1	osa-miR166f	ucggaccaggcuucauucccc	ggaaugucgucuggccug	ggaaugucgucuggccugagaucguaccacagugguggguacacguggacggucucggaccaggcuucauucccc	10:14483304..14483379:-
5_32250	1063.8	49 +/- 14%	2087	2086	0	1	osa-miR1425-5p	uaggauucaauccuugcugcu	agcaagaacuggaucuuaau	uaggauucaauccuugcugcuaaauguauugcuuauauucagcaauauaauguucagcagcaagaacuggaucuuaau	5:8862161..8862239:+
2_19318	779.7	49 +/- 14%	1528	1489	0	39	osa-miR168a-5p	cccgccuugcaccaagugaau	ucgcuuggugcagaucgggac	ucgcuuggugcagaucgggacccgccgccgccgcugccggggccggaucccgccuugcaccaagugaau	2:1553161..1553230:-
10_201	325.5	49 +/- 14%	638	635	0	3	osa-miR2102-3p	cggggccgguuccgguguagg	gccggcggaucuagccacccga	cggggccgguuccgguguaggggaggccguggccaccggauccggcauccacgaccuccccgccggcggaucuagccacccga	10:4833400..4833493:+
1_14439	123.6	49 +/- 14%	270	267	0	3	osa-miR159e	auuggauugaagggagcucc	ucucucucucucucucucu	auuggauugaagggagcuccucuagcuacaucucugucaucucucucucucucucucu	1:9760680..9760738:-
11_5707	81.7	49 +/- 14%	159	108	1	50	osa-miR535-5p	ugacaacgagagagagcacgc	gugcuuucucccguugucacu	ugacaacgagagagagcacgccggugcggcggucacggugagccggcccgcggcggcguaccugcgugcuuucucccguugucacu	11:16290532..16290618:-
2_19553	76.7	49 +/- 14%	150	78	0	72	osa-miR156b-5p	uugacagaagagagugagcac	gcucacuccucuuucugucacc	uugacagaagagagugagcacacggcgugauggccggcauaaaaucuaucccguccucgccgcgugcucacuccucuuucugucacc	2:4512907..4512994:-
7_41876	40.4	49 +/- 14%	78	74	0	4	osa-miR398b	uguguucucaggucgccccug	ggggcgagcugggaacacacg	ggggcgagcugggaacacacggugaugaggcggucuggucuuucguguguucucaggucgccccug	7:14598626..14598692:-
4_28975	22.8	49 +/- 14%	45	28	0	17	osa-miR399j	ugccaaaggagaguugcccu	gggcuccucucucuuggcagg	gggcuccucucucuuggcagggagcaugugaagucuuuuguagcucacucauuuucagcccucugccaaaggagaguugcccu	4:28873132..28873215:+
2_20970	11.1	49 +/- 14%	21	13	0	8	osa-miR156d	ugacagaagagagugagcac	gcucacugcucugucugucauc	ugacagaagagagugagcacacggccgggcggaacggcaccggcggaugugccgucgcggccgcgugcucacugcucugucugucauc	2:24119994..24120082:-
3_27033	6.3	47 +/- 14%	12	11	0	1	osa-miR390-5p	aagcucaggagggauagcgcc	cgcuaucuauccugagcucc	aagcucaggagggauagcgccucgaaaucaaacuaggcgcuaucuauccugagcucc	3:34275155..34275212:-
4_29220	5.3	50 +/- 13%	10	6	0	4	osa-miR395e	ugaaguguuugggggaacuc	guucccuucaagcacuucac	guucccuucaagcacuucacaugacacuauuucaaugucuauuaugugaaguguuugggggaacuc	4:32622669..32622735:+
4_28956	5.1	50 +/- 13%	10	9	0	1	osa-miR171h	uuugguauuguuucggcucaug	ugagccgaaccaauaucacuc	uuugguauuguuucggcucaugucguucacacagaugugagccgaaccaauaucacuc	4:28482472..28482530:+
7_41915	3.7	50 +/- 12%	7	5	0	2	osa-miR171g	caugguauugacuuggcucauc	ugagccgagccaauaucacuu	caugguauugacuuggcucaucucagcaacagcaaacugcaugcagcgcuggaggugagccgagccaauaucacuu	7:15636749..15636825:-
11_4242	2.3	51 +/- 11%	13	8	0	5	osa-miR1883a	accugugacgggccgagaaugga	uucucgauccgucacaggugacu	accugugacgggccgagaauggaacccgucaaagggacaccucugacggguuccauucucgauccgucacaggugacu	11:13523540..13523618:+
10_203	1.5	29 +/- 10%	105	103	0	2	osa-miR1862d	acuagguuuguuuauuuugggacg	ugucccaaaauaaacaaagcuagu	ugucccaaaauaaacaaagcuaguacggggauguggcacuuccuaguccuguacuagguuuguuuauuuugggacg	10:4833647..4833723:+
2_21571	1.5	29 +/- 10%	906	904	0	2	osa-miR164d	uggagaagcagggcacgugc	gugcgcuccuucuccagcaug	uggagaagcagggcacgugcucgacggcggggcuggcuggccggccggcuugcagcaugugcgcuccuucuccagcaug	2:33143571..33143650:-
4_28413	1.4	29 +/- 10%	12	11	0	1	osa-miR1849	aaugcccuaucguauccuagguug	cuaggauaugaugggacauuaccu	cuaggauaugaugggacauuaccuaucuagauucguuguacuagguaaugcccuaucguauccuagguug	4:22224824..22224894:+
10_26	1.3	29 +/- 10%	30	16	0	14	osa-miR1846c-5p	agugaggaggccggggccgcugg	ugaccccguucuccucgccgg	agugaggaggccggggccgcuggauccggugaccccguucuccucgccgg	10:529305..529355:+
8_44298	1.2	29 +/- 10%	521	517	0	4	osa-miR160f-5p	ugccuggcucccugaaugcc	auugagggagucaugcagggu	ugccuggcucccugaaugccauccgagaagcgugccgcuguggccggcugcuuccugguuggcauugagggagucaugcagggu	8:24396891..24396975:+
11_6241	1.2	29 +/- 10%	22	16	0	6	osa-miR1846b-5p	agugaggaggccggggccgcugg	ugaccccguucuccucgccgg	agugaggaggccggggccgcuggauccagugaccccguucuccucgccgg	11:27715851..27715901:-
6_36948	1.1	29 +/- 10%	504	504	0	0	osa-miR160c-5p	ugccuggcucccuguaugcca	gcgugcaaggagccaagcaug	ugccuggcucccuguaugccacucauguagcccaauccaugguguguuuggaugcuguggguggcgugcaaggagccaagcaug	6:28081048..28081132:+
11_3603	1.1	29 +/- 10%	171	171	0	0	osa-miR1862e	cuagauuuguuuauuuugggacgg	aucccaaaaugaaaaaaucuagua	aucccaaaaugaaaaaaucuaguacauuauguguuugacauauccuguacuagauuuguuuauuuugggacgg	11:2523241..2523314:+
3_22061	1.1	29 +/- 10%	5500	5469	0	31	osa-miR167f	ugaagcugccagcaugaucug	ucauccggcagcuucaucuuc	ugaagcugccagcaugaucugaaagcaucucaaaccagcgaucagaucauccggcagcuucaucuuc	3:3347691..3347758:+
8_43247	1.1	29 +/- 10%	50	50	0	0	osa-miR171e-3p	ugauugagccgugccaauauc	uauuggggcgguucaaucaga	uauuggggcgguucaaucagaaagcuugugcuccggaagcgaggagcucuacucuuuugauugagccgugccaauauc	8:5369164..5369242:+
4_31370	1	29 +/- 10%	50	50	0	0	osa-miR171c-5p	ugauugagccgugccaauauc	uauuggugcgguucaaucaga	uauuggugcgguucaaucagaaagcuugugcuccgaaggcgaggggcuccacucuuugauugagccgugccaauauc	4:31713481..31713558:-
3_21942	1	29 +/- 10%	232	190	0	42	osa-miR528-5p	uggaaggggcaugcagagg	ccugugcuugccucuuccauu	uggaaggggcaugcagaggagcaggagauucaguuugaagcuggacuucacuuuugccucucucuccugugcuugccucuuccauu	3:1667329..1667415:+
2_19469	1	29 +/- 10%	501	501	0	0	osa-miR160b-5p	ugccuggcucccuguaugcca	gcgugcaaggagccaagcaug	ugccuggcucccuguaugccacacauguagaccaacccauggugucugguugccuacuggguggcgugcaaggagccaagcaug	2:3511585..3511669:-
6_39131	0.9	4 +/- 5%	278	271	1	6	osa-miR1861j	cggucuugaggcaggaacug	cgguuccugucccaagacug	cggucuugaggcaggaacugaguaguuggugaacucgcucuauguuguucguucacucgcgacacgguuccugucccaagacug	6:27238199..27238283:-
8_45407	0.8	4 +/- 5%	272	271	1	0	osa-miR1861j	cggucuugaggcaggaacug	guuccugucccaaggcuaag	cggucuugaggcaggaacugaguaguuggugaacucgcucuauguuguucguucacucgcgacacaguuccugucccaaggcuaag	8:15132737..15132823:-
6_37040	0.7	4 +/- 5%	13	13	0	0	osa-miR397a	uugagugcagcguugaugaaca	aucaucagcgcuucacucaauc	uugagugcagcguugaugaacaacgguaaccgguccauguugaugcgcauuuggccggugaucugaucaucaucagcgcuucacucaauc	6:28489797..28489887:+
1_11560	0.6	4 +/- 5%	21	20	1	0	osa-miR1861a	ugaucuugaggcagaaacug	guuccugucccaagaucgag	ugaucuugaggcagaaacugaguaguuggugaacucgcucuauguuguucguucacucgcgacacgguuccugucccaagaucgag	1:15049793..15049879:+
2_19534	0.5	4 +/- 5%	12	12	0	0	osa-miR2863b	ucguuuauuuggacuagagug	cacuaguucaacuaaaugaac	cacuaguucaacuaaaugaacuaaauuucacuuuuagaaucacaaaaaaugaaauguaguucguuuauuuggacuagagug	2:4195673..4195754:-
2_18460	0.4	4 +/- 5%	433	433	0	0	osa-miR394	uuggcauucuguccaccucc	aggugggcauacugccaaug	uuggcauucuguccaccuccuugucgaauccucagagacagaaaucucauaucuguugaucuuggaggugggcauacugccaaug	2:27148166..27148251:+
6_36175	0.4	4 +/- 5%	11	11	0	0	osa-miR1871	auggcucugauaucauguugguuu	ucuaacaugguaucggauccauag	ucuaacaugguaucggauccauagguguagccauaucaaucuuaaagcuauggcucugauaucauguugguuu	6:13330495..13330568:+
7_41283	0.3	4 +/- 5%	59	59	0	0	osa-miR6250	ucguccucucuugcuccuu	uuugcaagaaggggauagauc	ucguccucucuugcuccuuaagguuggggcaccaauaucuccauggugucaccaucuuugcaagaaggggauagauc	7:2030417..2030494:-
3_24011	0.2	4 +/- 5%	47	47	0	0	osa-miR171e-3p	ugauugagccgugccaauauc	uaugcaguaugguuuuguuugg	uaugcaguaugguuuuguuuggucugauugagccgugccaauauc	3:30027845..30027890:+
4_28263	0.1	4 +/- 5%	47	47	0	0	osa-miR1423-5p	gcaacuacacguugggcgcucg	aggcccauaccguguuuccacugccc	aggcccauaccguguuuccacugcccacccaacccauagcacaacacuaguauuugggaggcaacuacacguugggcgcucg	4:19715078..19715160:+
8_44721	0	4 +/- 5%	18	18	0	0	osa-miR1429-3p	guugcacggguuuguauguugc	agcaugagagacacgagaacaa	guugcacggguuuguauguugcagacgcagcaugagagacacgagaacaa	8:2036924..2036974:-
8_45408	-0.4	5 +/- 5%	271	271	0	0	osa-miR1861j	cggucuugaggcaggaacug	ucucuucuucauaaccguu	ucucuucuucauaaccguucugcugguuccaacuucguguugcauauucuuaggcccggucuugaggcaggaacug	8:15132803..15132879:-
1_14192	-0.6	5 +/- 5%	39	39	0	0	osa-miR319b	uuggacugaagggugcucccu	auagcgaagcuuagcagaugagu	auagcgaagcuuagcagaugagugaaugaagcgggagguaacguuccgaucucgcgccgucuuugcuuggacugaagggugcucccu	1:6677578..6677665:-
8_44041	-0.7	5 +/- 5%	78	78	0	0	osa-miR156b-5p	uugacagaagagagugagcac	ucucgcuccuauguggcua	ucucgcuccuauguggcuaugucugucuaccuaaugguuuucuguuuucuugguuuugggugguggcaguugacagaagagagugagcac	8:21478162..21478252:+
2_20947	-0.7	5 +/- 5%	461	461	0	0	osa-miR827	uuagaugaccaucagcaaac	ucucugguucauuugagg	uuagaugaccaucagcaaacaaguucgugagacgcaugcaugguuucgucgauucucugguucauuugagg	2:23901117..23901188:-
8_44043	-0.7	5 +/- 5%	78	78	0	0	osa-miR156b-5p	uugacagaagagagugagcac	ucucgcuccuauguggcua	ucucgcuccuauguggcuaugucugucuaccuaaugguuuucuguuuucuugguuuugggugguggcaguugacagaagagagugagcac	8:21491164..21491254:+
11_4241	-0.9	5 +/- 5%	8	8	0	0	osa-miR1883a	accugugacgggccgagaaugga	cagacuuaacacccgucacugguau	cagacuuaacacccgucacugguaucuagucaccugugacgggccgagaaugga	11:13523509..13523563:+
4_29730	-1	5 +/- 5%	117	117	0	0	osa-miR530-3p	aggugcagaggcagaugcaac	uguuccuggucucuuccuga	uguuccuggucucuuccugaucccuaggugcagaggcagaugcaac	4:8303545..8303591:-
10_1443	-1.1	2 +/- 3%	13667	13667	0	0	osa-miR166c-3p	ucggaccaggcuucauucccc	aggaugauuugugcaagguuuuuca	aggaugauuugugcaagguuuuucauuccucucauccgugggaucucggaccaggcuucauucccc	10:19987198..19987264:+
10_2874	-1.5	2 +/- 3%	27	27	0	0	osa-miR5504	agugacgggaggacugcaagguu	cguuggagcuuguucuguuauuuu	cguuggagcuuguucuguuauuuuauuugcacugccguaggaaauacacagugacgggaggacugcaagguu	10:17228174..17228246:-
10_1649	-1.5	2 +/- 3%	47	47	0	0	osa-miR171e-3p	ugauugagccgugccaauauc	agagugcaugaaucugaugcagu	agagugcaugaaucugaugcagucucaguguaguaugcuccaugcuggaacuucugauugagccgugccaauauc	10:21237362..21237437:+
4_28976	-1.6	2 +/- 3%	28	28	0	0	osa-miR399j	ugccaaaggagaguugcccu	gacucagcuuaaggcuaa	ugccaaaggagaguugcccuaaaacuggacucagcuuaaggcuaa	4:28873195..28873240:+
2_21534	-1.8	2 +/- 3%	36	36	0	0	osa-miR166h-5p	ggaauguuggcuggcucgagg	ccgugcucuucuucauuaaauuc	ccgugcucuucuucauuaaauucauuggccaugguggcuuguggggaauguuggcuggcucgagg	2:32435259..32435324:-
10_2972	-2	2 +/- 3%	5	4	0	1	osa-miR7694-3p	uauucguagugcuagguggugucu	accuaguauuaugaaucuggac	accuaguauuaugaaucuggacagagagggguuggacagagggcucuguccauauucguagugcuagguggugucu	10:18864376..18864452:-
6_39132	-2.1	1 +/- 2%	271	271	0	0	osa-miR1861j	cggucuugaggcaggaacug	ucucuucuucauaaacguu	ucucuucuucauaaacguucugcugguuccaacuuuguguugcauauucuuaggcccggucuugaggcaggaacug	6:27238263..27238339:-
1_11431	-2.1	1 +/- 2%	448	448	0	0	osa-miR408-3p	cugcacugccucuucccuggc	ucugagagauggcugguguuguu	ucugagagauggcugguguuguuguugcucccuccccugcacugccucuucccuggc	1:12301776..12301833:+
11_5477	-2.2	1 +/- 2%	4	4	0	0	osa-miR1883b	accugugacgggccgagaaugga	uacuuccugcccaucacagguga	accugugacgggccgagaauggaauccgucaaaggaacacaccuuugucagauucuacuuccugcccaucacagguga	11:9368021..9368099:-
12_6366	-2.5	1 +/- 2%	4	4	0	0	osa-miR1846a-5p	agugaggaggccggggccgcu	ugaccccggucugcucgcugg	agugaggaggccggggccgcugaauccggugaccccggucugcucgcugg	12:270798..270848:+
1_11683	-2.7	1 +/- 2%	16802	16802	0	0	osa-miR159a.2	uuuggauugaagggagcucug	gagcugcaucaacccuacau	gagcugcaucaacccuacauggacccucuuuggauugaagggagcucug	1:17682135..17682184:+
11_5478	-2.9	1 +/- 2%	4	4	0	0	osa-miR1883b	accugugacgggccgagaaugga	cgguugcagcccgucacagguau	cgguugcagcccgucacagguaucuagucaccugugacgggccgagaaugga	11:9368076..9368128:-
6_36176	-3	1 +/- 2%	11	11	0	0	osa-miR1871	auggcucugauaucauguugguuu	gccaguaugucuauauauagagcauauag	auggcucugauaucauguugguuuugaaggaaaugacugauauauuucauuguaggccaguaugucuauauauagagcauauag	6:13330544..13330628:+
7_42496	-3.8	0 +/- 1%	5	3	0	2	osa-miR6253	ucuccaacaaucauuuuccucuc	uagaggaaagugggcaguugggu	uagaggaaagugggcaguuggguuaagcuuauucuguuuucuccaacaaucauuuuccucuc	7:25019022..25019084:-
8_45093	-3.8	0 +/- 1%	142	142	0	0	osa-miR1874-3p	uauggauggagguguaacccgaug	uuuuuuuaugcauccacuccuuuug	uauggauggagguguaacccgaugccuuuuacaaauagaugguuauuuuuuuaugcauccacuccuuuug	8:8702776..8702846:-
4_29381	-4	0 +/- 1%	2883	2883	0	0	osa-miR396e-5p	uccacaggcuuucuugaacug	gugagaauugugauguggggg	gugagaauugugauguggggggaaagaugugcgggcaugcuuuccacaggcuuucuugaacug	4:34436789..34436852:+
3_25561	-4.2	1 +/- 2%	2	2	0	0	osa-miR5811	uaggaguucgaugggacaua	ugucucauccaacuucuagg	uaggaguucgaugggacauaagauuaugucucauccaacuucuagg	3:13198007..13198053:-
1_11559	-4.3	1 +/- 2%	20	20	0	0	osa-miR1861a	ugaucuugaggcagaaacug	aucucuucuucauaaacguuuug	aucucuucuucauaaacguuuugcugguuccaacuuuguguugcauauucuuaggccugaucuugaggcagaaacug	1:15049736..15049813:+
4_31460	-6.6	1 +/- 2%	7	7	0	0	osa-miR5505	gaggauucgguauugaucgcu	cgaucauaaauaaccugaucucuuuc	cgaucauaaauaaccugaucucuuucuuugucuuucaucaaauaaguacaagaauugcauagaugaggauucgguauugaucgcu	4:32890187..32890272:-
12_7350	-6.6	1 +/- 2%	7	7	0	0	osa-miR5505	gaggauucgguauugaucgcu	cgagaaaaagacccacguuucucug	gaggauucgguauugaucgcuaaaaugcgagaaaaagacccacguuucucug	12:13389180..13389232:+
12_6676	-6.9	1 +/- 2%	13	13	0	0	osa-miR1863c	uagaaacuuggcugaugcauuacu	uacauguguacacauaagaggcuaaa	uagaaacuuggcugaugcauuacuuuuggagaccaacaugucgauguaaaggguacauguguacacauaagaggcuaaa	12:4869464..4869543:+

## Sheet: ST1-supplemernary Table S1f
Table S1f: List of Novel and known miRNA predicted by miRDeep2 for library or sample Swarnaprabha-T1 (ST1)
novel miRNAs predicted by miRDeep2
provisional id	miRDeep2 score	estimated probability that the miRNA candidate is a true positive	total read count	mature read count	loop read count	star read count	miRBase miRNA	consensus mature sequence	consensus star sequence	consensus precursor sequence	precursor coordinate
4_12295	2746.8	54 +/- 14%	5456	5413	0	43	-	aguuaauacgugugcuugggagu	aacaagccuucuauuaucuuucu	aacaagccuucuauuaucuuucuaguuaauacgugugcuugggagu	4:9136100..9136146:+
10_902	2526.5	54 +/- 14%	4961	4955	0	6	-	cgaaucccucucuuuccgcc	cucggaucguuugggacu	cgaaucccucucuuuccgcccccucggaucguuugggacu	10:22448272..22448312:+
10_798	2399.7	54 +/- 14%	4730	4424	0	306	-	ugccggucauauguaucgaacu	cuucggaauugggcacaguauca	ugccggucauauguaucgaacuaacuucggaauugggcacaguauca	10:20475657..20475704:+
8_19260	812.7	54 +/- 14%	1594	1593	0	1	-	agcucgucgggcuugcugcgguac	gccgagcacgcugcucgccgaguucu	agcucgucgggcuugcugcgguacagaucggcgccgagcacgcugcucgccgaguucu	8:25090056..25090114:+
12_11821	198.8	54+/- 14%	828	828	0	1	-	accgcuucaugaacuuucagg	uacagagagugaaguugauuau	uacagagagugaaguugauuaugaccgcuucaugaacuuucagg	12:26339658..26339702:-
1_14566	164.6	54 +/- 14%	456	456	0	14	-	caaauccugucaucccuacc	agggauguagcgaagcuuggu	agggauguagcgaagcuugguagcguguuuguuuuggguacaaaaugucacagguucaaauccugucaucccuacc	1:18997667..18997743:-
3_11821	163.6	54 +/- 14%	322	319	0	3	-	uaggccugaugccacgucaccugu	ccggugaugcuuugauuaggc	uaggccugaugccacgucaccuguagcuagggcuuugaccggugaugcuuugauuaggc	3:31184005..31184064:-
3_11803	163.5	54 +/- 14%	322	319	0	3	-	uaggccugaugccacgucaccugu	ccggugaugcuuugauuaggc	uaggccugaugccacgucaccuguagcuauggcuuugaccggugaugcuuugauuaggc	3:31181907..31181966:-
3_11857	163.5	54 +/- 14%	322	319	0	3	-	uaggccugaugccacgucaccugu	ccggugaugcuuugauuaggc	uaggccugaugccacgucaccuguagcuauggcuuugaccggugaugcuuugauuaggc	3:31188224..31188283:-
3_11783	163.5	54 +/- 14%	322	319	0	3	-	uaggccugaugccacgucaccugu	ccggugaugcuuugauuaggc	uaggccugaugccacgucaccuguagcuauggcuuugaccggugaugcuuugauuaggc	3:31179809..31179868:-
3_11839	162.5	54 +/- 14%	320	317	0	3	-	uaggccugaugccacgucaccugu	ccggugaugcuuugauuaggc	uaggccugaugccacgucaccuguagauacggcuuugaccggugaugcuuugauuaggc	3:31186103..31186162:-
2_8325	143.2	54 +/- 14%	289	274	13	2	-	uuugucuggcauccugaggcuu	agccuaugaugauuagcau	agccuaugaugauuagcauauuguuggaauuaccgucagauuaucaaaugacgacauuugucuggcauccugaggcuu	2:26264137..26264215:+
4_13975	96	54 +/- 14%	194	149	0	45	-	agcuuugcgcguuggacucu	guucuggcugguuagagc	guucuggcugguuagagcagaggacucgaaauccucuuuagcuuugcgcguuggacucu	4:32897689..32897748:-
3_10482	93.8	54 +/- 14%	191	149	0	42	-	agcuuugcgcguuggacucu	guucuggcugguuagagc	guucuggcugguuagagcagaggucucgaaauccucuuuagcuuugcgcguuggacucu	3:23661014..23661073:+
7_18524	92.4	54 +/- 14%	187	186	0	1	-	uuugucauaguuacucugauaggg	cuaaaugaugauaucuuagg	cuaaaugaugauaucuuaggaaagcuauggauuuauuuuccaaaugaagcuucuuugucauaguuacucugauaggg	7:25038176..25038253:-
12_4467	54.7	54 +/- 14%	110	103	0	7	-	uaaacucggcucaaucugaa	agauugagccgaguuuaa	uaaacucggcucaaucugaaaaaagagauugagccgaguuuaa	12:13410140..13410183:-
4_12197	35.3	54 +/- 14%	82	28	53	1	-	gugcgacuaugaucuuuuacac	ucuaagauccuaguuuaucuggg	ucuaagauccuaguuuaucuggguugcuaacucaaugguagaguacucggcuuuuaagugcgacuaugaucuuuuacac	4:9106462..9106541:+
4_12927	33.5	54 +/- 14%	74	66	0	8	-	uuaguauuuaagucucugaugacc	ucaaaugaugagagauauaacugc	ucaaaugaugagagauauaacugcaacaauaugauccaugaugugauucuuaguauuuaagucucugaugacc	4:29151578..29151651:+
5_14899	30.5	54 +/- 14%	69	61	1	7	-	augaaugaugaaaugcacugggcu	ccuagaaagcauugucugacac	augaaugaugaaaugcacugggcuccgagcagugauuuacaccgcguuuugauggauaugcguuugccuagaaagcauugucugacac	5:3009739..3009827:-
8_19527	29.9	54 +/- 14%	63	57	0	6	-	cgugucccaccaggcgugcc	acacacuggccugggagaucugcu	cgugucccaccaggcgugccaaaagcguguugaugcaaaaauacacacuggccugggagaucugcu	8:5524848..5524914:-
3_10282	23.3	54 +/- 14%	50	41	0	9	-	uggcacugugcauggcuagau	uucuagcggugcugccucu	uucuagcggugcugccucuuuggcacugugcauggcuagau	3:15648043..15648084:+
3_10186	22	54 +/- 14%	53	25	6	22	-	aauugcaaguagcugaggcuu	ugccuaugaugacuugcaagauu	ugccuaugaugacuugcaagauuauugccuacauuguuugacaaguaucuuugugauauuaauugcaaguagcugaggcuu	3:12319442..12319523:+
3_11882	21	54 +/- 14%	41	19	0	22	-	acguguauccgguucguagguagg	agcuacgaaucuggacacacgugu	agcuacgaaucuggacacacguguaucccuaaacauagacauacguguauccgguucguagguagg	3:31591474..31591540:-
12_3726	18.7	54 +/- 14%	38	37	0	1	-	uccggucgggccuauggauccuu	uagaucuacaggccggccguuc	uccggucgggccuauggauccuuuuagaucuacaggccggccguuc	12:20628740..20628786:+
3_11024	17	54 +/- 14%	39	38	0	1	-	uucuaagccaguaguucugauca	auuguacugugcgauuuuug	auuguacugugcgauuuuugcaagcucuucucuucggagaaggcuucuaagccaguaguucugauca	3:1692372..1692439:-
11_1963	10.1	54 +/- 14%	20	10	2	8	-	augugguccgacugcaaaaauugu	auuuucgcaggcggaccacuua	auuuucgcaggcggaccacuuaagcgacgcuuacgaaaauauauuuuuguaggcgaaccuuaugugguccgacugcaaaaauugu	11:11037075..11037160:+
2_9488	5.5	50 +/- 13%	10	7	2	1	-	gugguccgucugugaaaauacagc	acgauuuuuacaggcggacc	acgauuuuuacaggcggaccacauaaggugcgucugcgaaaauagauuuucgcagacgccgcuuaagugguccgucugugaaaauacagc	2:24706508..24706598:-
2_9029	5.4	50 +/- 13%	10	9	0	1	-	ucccgugcgguugggauaggacgu	acaccccagcgccgguucccu	ucccgugcgguugggauaggacguccgcacgggaaaaucgauuuuucccaugcggacgacaccccagcgccgguucccu	2:11728231..11728310:-
5_15064	4.6	49 +/- 13%	10	7	0	3	-	agccaacuucugagaaucuggaa	gauucugagaagcagcugguugau	gauucugagaagcagcugguugauagccaacuucugagaaucuggaa	5:9521959..9522006:-
9_20551	3.9	50 +/- 13%	21	16	4	1	-	cugcugucaacggcuucugugau	uuacagaagugcccaaaca	uuacagaagugcccaaacaaccacaauaugaaccacuuccaauugaaaaacaaauuguugugauuuaugcugcugucaacggcuucugugau	9:4729651..4729743:+
2_7822	3.3	50 +/- 13%	6	3	0	3	-	agagaggauuggaggggauugagg	auaaauccccuccaaucccucu	agagaggauuggaggggauugagggugaauaauuccacaccacaauagguguggaauaaauccccuccaaucccucu	2:8773488..8773565:+
6_15972	1.7	18 +/- 11%	13	8	5	0	-	auuuucgugugcgggccacuuaac	uaagugacccgcacacgaaaauag	auuuucgugugcgggccacuuaacaggccugcacgugaaaauaagccuauuuucgcgugugggccuguuaagugacccgcacacgaaaauag	6:20283059..20283151:+
4_12973	1.4	18 +/- 11%	115	115	0	0	-	acgccggcgggggccucgg	gcggucgucgucggcgggc	gcggucgucgucggcgggcgggcccccgagggcggcgccggccccgggguucgacgacgccggcgggggccucgg	4:30842955..30843030:+
11_2148	1.3	18 +/- 11%	13	13	0	0	-	aauuccgauuaggcccuugccgcc	cggcaagggucuaauugcaauuuu	aauuccgauuaggcccuugccgcccauacagagggcggcaagggucuaauugcaauuuu	11:17536309..17536368:+
2_7658	1.3	18 +/- 11%	13	13	0	0	-	aauuccgauuaggcccuugccgcc	cggcaagggucuaauagcaauuuu	aauuccgauuaggcccuugccgcccauacagagggcggcaagggucuaauagcaauuuu	2:2987052..2987111:+
10_1395	1.3	18 +/- 11%	10	8	1	1	-	aucaaacgucgacaguagcgcgcc	gugcuucaggguuucgacgagaug	aucaaacgucgacaguagcgcgccagguagggggauuuuggugcuucaggguuucgacgagaug	10:14526803..14526867:-
8_19486	1.3	18 +/- 11%	20	20	0	0	-	cggcgcggcugcuccggc	ugaggcggcucgugaggu	ugaggcggcucgugagguccauggcgguggcgccgccgcugccgccggcaccggcgcggcugcuccggc	8:4416875..4416944:-
11_1972	1.2	18 +/- 11%	71	31	40	0	-	auaaguggguuugugggcuggccc	gcuggcuuuugaacccauuuaugg	gcuggcuuuugaacccauuuaugggcuauucaaguggguaaaccauagguuggugcacuuaaauggccuauaaguggguuugugggcuggccc	11:11396756..11396839:+
9_21111	1.2	18 +/- 11%	19	19	0	0	-	ugugucacugacgugugggcc	cccacaugucagugacucaaag	ugugucacugacgugugggcccuuuacccaguggaccccacaugucagugacucaaag	9:1802159..1802217:-
2_7870	1.2	18 +/- 11%	94	94	0	0	-	ccggcgggggccucggga	ccgaggcccccuggc	ccggcgggggccucgggacagugcgcacuaagggccgaggggcgugacauggcaccccgaggcccccuggc	2:10337587..10337658:+
2_7883	1.2	18 +/- 11%	21	21	0	0	-	auuuguuguauuagggaaugucuc	gacauuuccuaguacaacaaaucu	gacauuuccuaguacaacaaaucugucaggagcuuauccagauuuguuguauuagggaaugucuc	2:10873083..10873148:+
2_7567	1.1	18 +/- 11%	56	49	0	7	-	aucuuuagucccgguugguaacac	aucaaccgggacuaaagau	aucaaccgggacuaaagaugccugcgucagucacguggcucaaccaucuuuagucccgguugguaacac	2:243555..243624:+
10_1517	1.1	18 +/- 11%	18	18	0	0	-	ccgcggccgaagcugagcguga	gcgcacggccucggcaagcggcu	ccgcggccgaagcugagcgugaaggagcggaaggagcucgcgucguacgcgcacggccucggcaagcggcu	10:19749195..19749266:-
4_13762	1.1	18 +/- 11%	12	9	3	0	-	aguggucugccugugaaaauagac	ugauuuucgcaggcggagcacuua	ugauuuucgcaggcggagcacuuaaggggcgacugcgaaaaucauuuucgcaggcgccgcucaaguggucugccugugaaaauagac	4:25271882..25271969:-
8_19987	1	18 +/- 11%	19	19	0	0	-	ugugucacugacgugugggcc	cccacaugucagugucgcaac	ugugucacugacgugugggccauaguaaaaguggggcccacaugucagugucgcaac	8:24887664..24887721:-
3_11984	1	18 +/- 11%	40	40	0	0	-	acuagguuuguuuauuuugggac	uccaaaauaaacaaacguaguau	uccaaaauaaacaaacguaguauagggugugacacaucccguacuagguuuguuuauuuugggac	3:33572263..33572328:-
12_4768	1	18 +/- 11%	12	7	5	0	-	augaagugucuuguccgguccu	uaccgagcaggauauuucauau	uaccgagcaggauauuucauauuacaacgaauccagacaugcuuucuguccagauucguuguacuaugaagugucuuguccgguccu	12:23853087..23853174:-
1_5564	1	18 +/- 11%	14	14	0	0	-	ccgcgcaguucccgugccuggac	ccggcgaagaggacaacgaggug	ccgcgcaguucccgugccuggacauggcggcggugguggccggcgaagaggacaacgaggug	1:21039940..21040002:+
5_14768	1	18 +/- 11%	42	21	21	0	-	cggggccgguuccgguggagg	gccggcggauccagccacccga	cggggccgguuccgguggaggugaggccuuuuggccgccggaucuggcagccacgaccuccccgccggcggauccagccacccga	5:29460032..29460117:+
9_21272	1	18 +/- 11%	11	5	4	2	-	agacggccguaugcaaaaaugagc	auuuuugcaugcggccccuuaagu	auuuuugcaugcggccccuuaaguggcccguauggaaaaaucgauuuucucauacgggccucuuaagacggccguaugcaaaaaugagc	9:12500153..12500242:-
6_16680	1	18 +/- 11%	12	12	0	0	-	aagcagaaggucguaggu	gagcgaggacuucugcuuag	gagcgaggacuucugcuuaggcuguuuccuaagcagaaggucguaggu	6:8796931..8796979:-
1_5552	1	18 +/- 11%	25	25	0	0	-	gaaacuguuuggaugggcuccagc	uggagccgugccaaacagacccag	gaaacuguuuggaugggcuccagcuccagccuccaggagagguggagcuggagccgugccaaacagacccag	1:20588441..20588513:+
12_3583	0.9	9 +/- 7%	29	29	0	0	-	auucaucguacuagggugacgugu	acgucacaauaaaauaaauau	acgucacaauaaaauaaauauggacauguguccagauucaucguacuagggugacgugu	12:19186696..19186755:+
10_576	0.9	9 +/- 7%	19	19	0	0	-	gaaacuguuuggcugagcuccagc	cuggagcugugccaaacaggc	gaaacuguuuggcugagcuccagcuccaggagggguggagcuagagcuggagcugugccaaacaggc	10:14349943..14350010:+
8_20080	0.9	9 +/- 7%	20	19	1	0	-	cgaggccggcgucgaauggagcg	cgccccucgucgccuccuccga	cgccccucgucgccuccuccgacgccgccgccgccgccgaggccggcgucgaauggagcg	8:27881888..27881948:-
8_19950	0.9	9 +/- 7%	135	135	0	0	-	ucggaucugguaccuagguauc	uaucuuguagguaucaaaucugaua	uaucuuguagguaucaaaucugauaccuagguauaaugccacaucggcaugauacuguagguaucggaucugguaccuagguauc	8:24473894..24473979:-
9_20966	0.9	9 +/- 7%	34	34	0	0	-	uccaccaucgucgucgucguc	cggcgacgagcaaccgaggaaga	uccaccaucgucgucgucgucgccgguucgcccucggugacgcggcgggccgucgccggcgacgagcaaccgaggaaga	9:22353355..22353434:+
2_7869	0.9	9 +/- 7%	94	94	0	0	-	ccggcgggggccucggga	ccacucuccccgccaugu	ccacucuccccgccaugugguggcccggcgggggccucggga	2:10337563..10337605:+
11_2175	0.9	9 +/- 7%	22	22	0	0	-	ugagcucgggggcgaccagauc	uccggccgccacgagcucggg	uccggccgccacgagcucgggggccaccggauccgccguccugagcucgggggcgaccagauc	11:19317773..19317836:+
7_17891	0.9	9 +/- 7%	23	21	0	2	-	acagcggcuucguggacgaguccg	cgccacgccgacagggac	cgccacgccgacagggacaacagcggcuucguggacgaguccg	7:25572272..25572315:+
10_883	0.8	9 +/- 7%	22	21	1	0	-	aauaaauugguaggguagagaacc	aauuuuacccuaccaauauuuugg	aauuuuacccuaccaauauuuugguagugccaaauuuugccuagacuuuggcacuaccaauaaauugguaggguagagaacc	10:21756597..21756679:+
4_12959	0.8	9 +/- 7%	22	21	1	0	-	aauaaauugguaggguagagaacc	aauuuuacccuaccaauauuuugg	aauuuuacccuaccaauauuuugguagugccaaaguuugccuagacuuuagcacuaccaauaaauugguaggguagagaacc	4:30543229..30543311:+
11_2864	0.8	9 +/- 7%	21	20	1	0	-	aauaaauugguaggguagagaacc	aauuuuacccuaccaauauuuugg	aauuuuacccuaccaauauuuugguagugccaaauuuugccuagacuuuggcacuaccaauaaauugguaggguagagaacc	11:23606754..23606836:-
10_1453	0.8	9 +/- 7%	32	24	0	8	-	aucgacugauaccugguacccugg	aucgacuaucgacugauaccuggu	aucgacuaucgacugauaccugguacacccuaguaucgacugauaccugguacccugg	10:17472904..17472962:-
2_8218	0.8	9 +/- 7%	29	29	0	0	-	agacaccguacuuuuaucacugau	cagugauaaagacaccuaccuuu	agacaccguacuuuuaucacugauaaguggguccaugguuuauuaggugcacgugucagugauaaagacaccuaccuuu	2:22950923..22951002:+
2_8121	0.7	9 +/- 7%	208	205	0	3	-	cugggccuggcgcacccca	uggggcccucgcgcgucgcc	uggggcccucgcgcgucgcccaggcauugcacugcugccugggccuggcgcacccca	2:20655589..20655646:+
2_8292	0.7	9 +/- 7%	25	24	1	0	-	gcccgucggggaagcuggugc	gccagacgucccucgggauc	gcccgucggggaagcuggugcagaucgagcacgcgcucaccgcggucggauccggccagacgucccucgggauc	2:25454517..25454591:+
6_15895	0.7	9 +/- 7%	45	45	0	0	-	acugugugagccucugaauaaucc	aaugaugagggcauccuccacuauua	aaugaugagggcauccuccacuauuacccgcuggcaaaagucaggcggcgacugugugagccucugaauaaucc	6:15381365..15381439:+
9_20867	0.7	9 +/- 7%	12	12	0	0	-	gacgcggugccccucucu	gguggggcccagcgucag	gguggggcccagcgucagugacgcggugccccucucu	9:18686622..18686659:+
5_15421	0.7	9 +/- 7%	16	15	1	0	-	auggugggugugguugggggcg	cccgcagaucaaggggcugaccgggu	auggugggugugguugggggcgugaaggauuggcggggacgcacgacucguggggcccgcagaucaaggggcugaccgggu	5:26916778..26916859:-
3_11334	0.7	9 +/- 7%	15	15	0	0	-	gaggacgcggcggaguucggc	uggacgccgccaucugggugcucga	uggacgccgccaucugggugcucgacgcgcuggccaagguguuccccgggguggaggacgcggcggaguucggc	3:13156200..13156274:-
1_7383	0.7	9 +/- 7%	134	134	0	0	-	aaaacuguuuggcugagcuccagg	uggagcugugucaaacagauccau	aaaacuguuuggcugagcuccagguccaaaaaaagauggagcuggagcugugucaaacagauccau	1:37391406..37391472:-
2_7593	0.6	9 +/- 7%	70467	70467	0	0	-	gggccuguagcucagagg	uuagagcacguggcuacaa	gggccuguagcucagaggauuagagcacguggcuacaa	2:816464..816502:+
11_2139	0.6	9 +/- 7%	24	23	1	0	-	augggcuggguugcaccgacgug	cgggugugauuaugcagaugg	cgggugugauuaugcagauggguuagguugcaccgacgggugugauuaugcagaugggcuggguugcaccgacgug	11:17108185..17108261:+
6_16214	0.6	9 +/- 7%	32	32	0	0	-	ucguccucucuuguucuuguu	cgagaaggggauagauc	ucguccucucuuguucuuguuaaggugggggcaccaauauaucaccauggugccagccaucucugcgagaaggggauagauc	6:28264637..28264719:+
1_6045	0.6	9 +/- 7%	13	13	0	0	-	acgugacuuugacugcagaggauc	uccuuugcagccaaauuuaugaugu	uccuuugcagccaaauuuaugaugucuuuaucacugacauguggauucaggaaucagugauaaagucacgugacuuugacugcagaggauc	1:34861338..34861429:+
7_17364	0.6	9 +/- 7%	11	11	0	0	-	ccgaucuuguggcaagaacua	guucuugucauaagauccgag	ccgaucuuguggcaagaacuagguaguucguuaacucgcuacacgguucuugucauaagauccgag	7:139778..139844:+
4_13921	0.6	9 +/- 7%	20	20	0	0	-	aggauuugccacuggacccacaug	ugcgaguggcaaauccuua	aggauuugccacuggacccacaugucauagacugcgaguggcaaauccuua	4:31304781..31304832:-
11_2827	0.6	9 +/- 7%	62	62	0	0	-	uuucgugcgguccucuuaaaugg	auuaagagagccgcacgcaaaaa	uuucgugcgguccucuuaaauggaccgcacgcaaaaaugggcauauuuucacguacggaucuauuaagagagccgcacgcaaaaa	11:21528642..21528727:-
8_19006	0.5	9 +/- 7%	31	31	0	0	-	auggaugggaugggaugggau	cucgcccccucuccaaac	auggaugggaugggaugggauaccuuggauucgauuccaaucgagggcggagucaggucgucucgcccccucuccaaac	8:16344876..16344955:+
3_11211	0.5	9 +/- 7%	125	125	0	0	-	cugcacugccucuucccuggg	ugugugaggagcaggcc	cugcacugccucuucccugggccaucgcgucugugugaggagcaggcc	3:8396625..8396673:-
10_516	0.5	9 +/- 7%	1121	1120	0	1	-	uggccggugaagaaaaccucgauu	uuucggggcugaucggcc	uggccggugaagaaaaccucgauuaaaaacaccaucuuucggggcugaucggcc	10:11579843..11579897:+
2_8827	0.5	9 +/- 7%	36	36	0	0	-	ggacccgucggcugccgg	ggcugcugaaaacggaucagg	ggacccgucggcugccggcucgccgagcuacugcggcugcugaaaacggaucagg	2:3611091..3611146:-
10_560	0.5	9 +/- 7%	16	16	0	0	-	uggauugggcuguggcuggcgu	gcucgcucgcucguucguu	uggauugggcuguggcuggcguuggucggaggagccaggaggagguucccucucgcuuugcucgcucgcucguucguu	10:13823933..13824011:+
3_10275	0.5	9 +/- 7%	24	24	0	0	-	gcccgucggggaagcuggugc	auauuggucucugacgcgcuc	auauuggucucugacgcgcucguguggcuuccguuccgcugcugcagcccgucggggaagcuggugc	3:15420365..15420432:+
4_12572	0.4	9 +/- 7%	32	29	3	0	-	acgguuccucugauguaaaguc	cguuaagucagaggagccucuc	acgguuccucugauguaaagucagagggacauggucacugacguuaagucagaggagccucuc	4:18998985..18999048:+
5_15371	0.4	9 +/- 7%	28	26	2	0	-	auuacccucguuggcgugacagug	cugucacggccaccguagguggcgu	auuacccucguuggcgugacaguguuauuuggucacgucgcuuucgcuaguguaacaggauaaaacugucacggccaccguagguggcgu	5:25658249..25658339:-
4_13593	0.4	9 +/- 7%	13	13	0	0	-	uggccgcccugcgcugaugug	ccccaccccccuggcgccagc	uggccgcccugcgcugaugugguaggaggacagcgccccguccacccaccccccaccccccuggcgccagc	4:21433249..21433320:-
12_4644	0.4	9 +/- 7%	10923	10920	0	3	-	cuguggcuggauugaaucc	acaagguagccguagggg	acaagguagccguaggggaaccuguggcuggauugaaucc	12:20638813..20638853:-
11_2061	0.3	9 +/- 7%	42500	42460	38	2	-	aaguccucguguugcaucccu	aagcgugcuugcgcgagaguagu	aagcgugcuugcgcgagaguaguacuaggaugggugaccuccuggaaaguccucguguugcaucccu	11:12161590..12161657:+
11_2007	0.3	9 +/- 7%	42500	42460	38	2	-	aaguccucguguugcaucccu	aagcgugcuugcgcgagaguagu	aagcgugcuugcgcgagaguaguacuaggaugggugaccuccuggaaaguccucguguugcaucccu	11:12094127..12094194:+
4_13040	0.3	9 +/- 7%	12	2	10	0	-	gugggcucgaggagauca	uucuuccucgcuuccuccc	gugggcucgaggagaucaagaaugaggccguugaucuggugagaaaaucacucgccgccaccagcuaccuacuacuucuucuuccucgcuuccuccc	4:33458053..33458150:+
11_2009	0.3	9 +/- 7%	42500	42460	38	2	-	aaguccucguguugcaucccu	aagcgugcuugcgcgagaguagu	aagcgugcuugcgcgagaguaguacuaggaugggugaccuccuggaaaguccucguguugcaucccu	11:12096485..12096552:+
3_10178	0.3	9 +/- 7%	46	46	0	0	-	auuacccugucgucgacuacgagu	ccgccaagucgacgacaguuagauaugu	auuacccugucgucgacuacgaguugguuaucuagccgccaagucgacgacaguuagauaugu	3:12033622..12033685:+
2_8329	0.3	9 +/- 7%	64	53	0	11	-	ugguuuggucugggauggagu	cuucgaccauaaccuuug	cuucgaccauaaccuuugugguuuggucugggauggagu	2:26264366..26264405:+
11_2055	0.3	9 +/- 7%	42500	42460	38	2	-	aaguccucguguugcaucccu	aagcgugcuugcgcgagaguagu	aagcgugcuugcgcgagaguaguacuaggaugggugaccuccuggaaaguccucguguugcaucccu	11:12151015..12151082:+
6_16784	0.3	9 +/- 7%	66	66	0	0	-	auuacggggcucaguagcgug	ggucaacugaguuucgguacgguug	ggucaacugaguuucgguacgguugauaaccagaggagacgugguucugcgauuacggggcucaguagcgug	6:15694763..15694835:-
8_19831	0.3	9 +/- 7%	12	12	0	0	-	aacuauuuggcugggcuccagcuc	gcuggagcuguaccaaacaggucc	aacuauuuggcugggcuccagcucuaggagagagagagagcuggagcuguaccaaacaggucc	8:21313474..21313537:-
3_11842	0.3	9 +/- 7%	64	53	0	11	-	ugguuuggucugggauggagu	cuucgaccauaaccuuug	cuucgaccauaaccuuugugguuuggucugggauggagu	3:31186281..31186320:-
2_8291	0.3	9 +/- 7%	24	24	0	0	-	gcccgucggggaagcuggugc	aucugugguuuuuguggcgauuuc	aucugugguuuuuguggcgauuucguuugcagcccgucggggaagcuggugc	2:25454486..25454538:+
12_4275	0.2	9 +/- 7%	11	11	0	0	-	acugguuagaccgucgggcuggcc	ccaccaauacccggucuaaccagcuc	acugguuagaccgucgggcuggccggucugaccgacaucgcaacuccggucucaccagccaccaauacccggucuaaccagcuc	12:6898003..6898087:-
4_12860	0.2	9 +/- 7%	200	200	0	0	-	uaggccugaugccacgucacuguu	cugugaugcuaugaucaggccgaga	uaggccugaugccacgucacuguuagccacgagcauugagcugugaugcuaugaucaggccgaga	4:27239126..27239191:+
8_19474	0.2	9 +/- 7%	83	83	0	0	-	aggacuauggcuuuccggucgggg	ccgaucccaaccuuuaguucucc	ccgaucccaaccuuuaguucuccgggacaggcaacuucuccaguuaggacuauggcuuuccggucgggg	8:3956659..3956728:-
3_9896	0.2	9 +/- 7%	15	11	0	4	-	aagacuagcuccgguuuggaaccc	aacaaguuuucggggucacauggg	aagacuagcuccgguuuggaacccggaacaauuuccaugggucacaugguggagagcccggguaacaaguuuucggggucacauggg	3:2944699..2944786:+
12_4918	0.2	9 +/- 7%	11	9	2	0	-	auggacucggcucacggugggc	cagccugagugaucaaggc	cagccugagugaucaaggccauuaauaagaagcgucgcgccuucuuguggacgggcauggacucggcucacggugggc	12:27329866..27329944:-
5_14779	0.2	9 +/- 7%	162	162	0	0	-	uaggagggcgcggcggcc	gugauggcgccguaggcg	uaggagggcgcggcggccaggccgucggugaagagcaugaaguaguugguggagaaggccggggugauggcgccguaggcg	5:64704..64785:-
5_15404	0.2	9 +/- 7%	210	207	0	3	-	agagacgugggucacugacguggg	auggaucgcgcuccucugacgu	auggaucgcgcuccucugacguaaagucagagagacgugggucacugacguggg	5:26570148..26570202:-
12_4830	0.2	9 +/- 7%	10	8	2	0	-	ucacaucccguacuagguaacu	cuaccuaguacgugaugucaca	cuaccuaguacgugaugucacauuaccugguaauacgauucguaguccuagguaaugucacaucccguacuagguaacu	12:25006487..25006566:-
1_6304	0.1	9 +/- 7%	18	18	0	0	-	aauccgaucgccguguaauuc	gucaaugggauuaguugc	gucaaugggauuaguugcacaauccgaucgccguguaauuc	1:326294..326335:-
1_5680	0.1	9 +/- 7%	11	11	0	0	-	aggacugugugcugccggcau	gucggcgguguacauuccuac	aggacugugugcugccggcauaucccaucauuuggucggcgguguacauuccuac	1:25390913..25390968:+
3_11806	0.1	9 +/- 7%	92	81	0	11	-	ugguuuggucuuggauggagu	cuucgaccauaaccuuug	cuucgaccauaaccuuugugguuuggucuuggauggagu	3:31182083..31182122:-
2_8890	0.1	9 +/- 7%	27	3	12	12	-	auuuaguccuggauugguaggggg	accaaccgggacuaaaaau	accaaccgggacuaaaaauggguuuuuacuccugguuuuuucacccggaacuaaagauagugauauuuaguccuggauugguaggggg	2:5678475..5678563:-
6_16745	0.1	9 +/- 7%	14	14	0	0	-	aguuuccgucucuuagagcaugug	cauucgugagagugugaaugugg	aguuuccgucucuuagagcauguguuaggugacgcauucgugagagugugaaugugg	6:12925925..12925982:-
3_11786	0.1	9 +/- 7%	92	81	0	11	-	ugguuuggucuuggauggagu	cuucgaccauaaccuuug	cuucgaccauaaccuuugugguuuggucuuggauggagu	3:31179987..31180026:-
8_19473	0.1	9 +/- 7%	83	83	0	0	-	aggacuauggcuuuccggucgggg	ugggaggauggaggagcauaggagagu	aggacuauggcuuuccggucggggucgccaugagaaguggcuugggaggauggaggagcauaggagagu	8:3956614..3956683:-
7_17537	0.1	9 +/- 7%	38	38	0	0	-	uggcugugaugaauuuggcu	ccgaggauuucaugccaagca	ccgaggauuucaugccaagcaugcagcacccucuugaugggagguguggucucauguggcugugaugaauuuggcu	7:6118561..6118637:+
3_11824	0.1	9 +/- 7%	92	81	0	11	-	ugguuuggucuuggauggagu	cuucgaccauaaccuuug	cuucgaccauaaccuuugugguuuggucuuggauggagu	3:31184181..31184220:-
9_20868	0.1	9 +/- 7%	12	12	0	0	-	gacgcggugccccucucu	gguggggcccagcgucag	gguggggcccagcgucagugacgcggugccccucucu	9:18686622..18686659:+
3_11860	0.1	9 +/- 7%	92	81	0	11	-	ugguuuggucuuggauggagu	cuucgaccauaaccuuug	cuucgaccauaaccuuugugguuuggucuuggauggagu	3:31188400..31188439:-
6_16230	0	9 +/- 7%	10	10	0	0	-	cgucgacgucggucacugcgau	cgcagguggccgucgucgcguu	cgucgacgucggucacugcgauacgcagguggccgucgucgcguu	6:28287272..28287317:+
11_2140	0	9 +/- 7%	23	23	0	0	-	augggcuggguugcaccgacgug	aguccagacucagcccaaac	augggcuggguugcaccgacgugagguugggcaauagugguccaguccagaguccagacucagcccaaac	11:17108238..17108308:+
3_11045	0	9 +/- 7%	17	17	0	0	-	gagccgggacguggcggu	cauaugauugugguucau	gagccgggacguggcggugggaaggugagcuuccguuuuuguuuuuuaccauaugauugugguucau	3:2486734..2486801:-
1_6033	0	9 +/- 7%	12	12	0	0	-	gagcacaaguacugaggcacuaug	uggacacagccuuuucuuguugcuuuu	uggacacagccuuuucuuguugcuuuuauacuuuuaguguuaacugaaucagagcacaaguacugaggcacuaug	1:34683079..34683154:+
2_9455	0	9 +/- 7%	1201	1201	0	0	-	uuugcaagaucagcuucuuguuu	gcaaucggcauauggucugccaucu	uuugcaagaucagcuucuuguuuggaucucgagcacacgcacacgguccaggcaaucggcauauggucugccaucu	2:23768891..23768967:-
3_11072	0	9 +/- 7%	11	11	0	0	-	acaaaugaucuuuagucccgguuc	accgagauuaaagaucauaaaguc	accgagauuaaagaucauaaagucccguugaaguuuuuaacugggacuacaaaugaucuuuagucccgguuc	3:3445926..3445998:-
4_12109	0	9 +/- 7%	45	45	0	0	-	cccaaggaagcugacgagc	uuggcaacuuuccuugggac	uuggcaacuuuccuugggacacuaggcaugucagaaggcuuccaugcgaaaaugucuuuguuggcccaaggaagcugacgagc	4:4151100..4151183:+
3_11055	0	9 +/- 7%	10	9	0	1	-	auguccaaggugcugcacaccc	cgcggaccgcgccgagacggugg	auguccaaggugcugcacacccagauugaggagagcgcggaccgcgccgagacggugg	3:2808650..2808708:-
2_8454	0	9 +/- 7%	138	138	0	0	-	auuacccugucgucgacuacgugu	augucgacggcagcuagauagguugucc	auuacccugucgucgacuacguguugguguccgugccgccaugucgacggcagcuagauagguugucc	2:29415724..29415792:+
9_20930	0	9 +/- 7%	690	690	0	0	-	uccucaguuuggauugcagg	cacaauuaagccaggcugucacuc	uccucaguuuggauugcaggccccgcaaccuuccugcacgaggcaggaauugcuaggcacacaauuaagccaggcugucacuc	9:20720488..20720571:+
3_11161	0	9 +/- 7%	388	388	0	0	-	acuuuggccuagacugagagcc	ccaucaguucugggcacauugucu	acuuuggccuagacugagagccaucaauguaaaugcccuuagauuuuugcuguggccaucaguucugggcacauugucu	3:7103398..7103477:-
12_3406	0	9 +/- 7%	40	40	0	0	-	auguacauauguauguaucaacau	guugaagagcaugcauaugugaaugc	auguacauauguauguaucaacauagguugaagagcaugcauaugugaaugc	12:11278137..11278189:+
4_13812	0	9 +/- 7%	35	28	0	7	-	agagaucuuccggcuagcuccac	gcuagccggucuggauuugaaacc	agagaucuuccggcuagcuccacaaguuggugggcuagccggucuggauuugaaacc	4:26659349..26659406:-
mature miRBase miRNAs detected by miRDeep2
tag id	miRDeep2 score	estimated probability that the miRNA is a true positive	total read count	mature read count	loop read count	star read count	mature miRBase miRNA	consensus mature sequence	consensus star sequence	consensus precursor sequence	precursor coordinate
3_11756	18824.4	54 +/- 14%	36923	36422	0	501	osa-miR166j-5p	ucggaccaggcuucauucccc	gaaugacguccggucuga	gaaugacguccggucugaagaucgccguccccaggcgguggcuucggaccaggcuucauucccc	3:30392797..30392861:-
2_9711	580.4	54 +/- 14%	1137	1131	0	6	osa-miR164d	uggagaagcagggcacgugc	augugcgcuccuucuccagc	uggagaagcagggcacgugcucgacggcggggcuggcuggccggccggcuugcagcaugugcgcuccuucuccagc	2:33143574..33143650:-
1_6617	151.2	54 +/- 14%	324	321	0	3	osa-miR159e	auuggauugaagggagcucc	ucucucucucucucucucu	auuggauugaagggagcuccucuagcuacaucucugucaucucucucucucucucucu	1:9760680..9760738:-
2_8847	101.7	54 +/- 14%	199	90	1	108	osa-miR156f-5p	uugacagaagagagugagcac	gcucacuccucuuucugucacc	uugacagaagagagugagcacacggcgugauggccggcauaaaaucuaucccguccucgccgcgugcucacuccucuuucugucacc	2:4512907..4512994:-
11_2745	51.1	54 +/- 14%	99	41	0	58	osa-miR535-5p	ugacaacgagagagagcacgc	gugcuuucucccguugucacu	ugacaacgagagagagcacgccggugcggcggucacggugagccggcccgcggcggcguaccugcgugcuuucucccguugucacu	11:16290532..16290618:-
2_9472	22.4	54 +/- 14%	43	27	0	16	osa-miR156c-5p	gcucacugcucugucugucauc	ugacagaagagagugagcac	ugacagaagagagugagcacacggccgggcggaacggcaccggcggaugugccgucgcggccgcgugcucacugcucugucugucauc	2:24119994..24120082:-
4_13204	13.4	54 +/- 14%	180	180	0	1	osa-miR530-3p	aggugcagaggcagaugcaac	uuguuccuggucucuucc	uuguuccuggucucuuccugaucccuaggugcagaggcagaugcaac	4:8303545..8303592:-
1_6922	8.5	52 +/- 14%	18	17	0	1	osa-miR5144-3p	agucuccucagcagcaca	augaugaugaggaugacg	augaugaugaggaugacgaccaagaguccgauuccggugaugcccgaggucggugagucuccucagcagcaca	1:25326403..25326476:-
4_12918	8.2	52 +/- 14%	16	14	0	2	osa-miR171h	uuugguauuguuucggcucaug	ugagccgaaccaauaucacu	uuugguauuguuucggcucaugucguucacacagaugugagccgaaccaauaucacu	4:28482472..28482529:+
3_12001	5.3	50 +/- 13%	10	7	0	3	osa-miR390-5p	aagcucaggagggauagcgcc	cgcuaucuauccugagcucc	aagcucaggagggauagcgccucgaaaucaaacuaggcgcuaucuauccugagcucc	3:34275155..34275212:-
10_77	1.5	18 +/- 11%	281	280	0	1	osa-miR1862d	acuagguuuguuuauuuugggacg	aaauaaacaaagcuaguacgggg	aaauaaacaaagcuaguacggggauguggcacuuccuaguccuguacuagguuuguuuauuuugggacg	10:4833654..4833723:+
7_18310	1.4	18 +/- 11%	217	206	1	10	osa-miR398b	uguguucucaggucgccccug	cgagcugggaacacacggu	cgagcugggaacacacggugaugaggcggucuggucuuucguguguucucaggucgccccug	7:14598626..14598688:-
4_12663	1.4	18 +/- 11%	14	10	4	0	osa-miR1849	aaugcccuaucguauccuagguug	accuaggauaugaugggacauuac	accuaggauaugaugggacauuaccuaucuagauucguuguacuagguaaugcccuaucguauccuagguug	4:22224822..22224894:+
10_6	1.3	18 +/- 11%	15	10	0	5	osa-miR1846c-5p	agugaggaggccggggccgcugg	ugaccccguucuccucgccgg	agugaggaggccggggccgcuggauccggugaccccguucuccucgccgg	10:529305..529355:+
11_2082	1.3	18 +/- 11%	10	5	0	5	osa-miR1883b	ugugacgggccgagaauggaaccc	auucucgauccgucacaggug	ugugacgggccgagaauggaacccgucaaagggacaccucugacggguuccauucucgauccgucacaggug	11:13523543..13523615:+
8_19242	1.2	18 +/- 11%	1232	1218	0	14	osa-miR160f-5p	ugccuggcucccugaaugcc	uugagggagucaugcaggguu	ugccuggcucccugaaugccauccgagaagcgugccgcuguggccggcugcuuccugguuggcauugagggagucaugcaggguu	8:24396891..24396976:+
11_2933	1.2	18 +/- 11%	15	10	0	5	osa-miR1846c-5p	agugaggaggccggggccgcugg	ugaccccguucuccucgccgg	agugaggaggccggggccgcuggauccagugaccccguucuccucgccgg	11:27715851..27715901:-
10_1392	1.2	18 +/- 11%	28388	28388	0	0	osa-miR166a-3p	ucggaccaggcuucauucccc	ggaaugucgucuggccugaga	ggaaugucgucuggccugagaucguaccacagugguggguacacguggacggucucggaccaggcuucauucccc	10:14483304..14483379:-
6_16200	1.1	18 +/- 11%	637	637	0	0	osa-miR160a-5p	ugccuggcucccuguaugcca	gcgugcaaggagccaagcaug	ugccuggcucccuguaugccacucauguagcccaauccaugguguguuuggaugcuguggguggcgugcaaggagccaagcaug	6:28081048..28081132:+
3_9905	1.1	18 +/- 11%	5645	5616	0	29	osa-miR167g	ugaagcugccagcaugaucug	ucauccggcagcuucaucuuc	ugaagcugccagcaugaucugaaagcaucucaaaccagcgaucagaucauccggcagcuucaucuuc	3:3347691..3347758:+
10_75	1.1	18 +/- 11%	448	448	0	0	osa-miR2102-3p	cggggccgguuccgguguagg	gccggcggaucuagccacccga	cggggccgguuccgguguaggggaggccguggccaccggauccggcauccacgaccuccccgccggcggaucuagccacccga	10:4833400..4833493:+
11_1787	1.1	18 +/- 11%	643	643	0	0	osa-miR1862e	cuagauuuguuuauuuugggacgg	aucccaaaaugaaaaaaucuagua	aucccaaaaugaaaaaaucuaguacauuauguguuugacauauccuguacuagauuuguuuauuuugggacgg	11:2523241..2523314:+
8_18807	1.1	18 +/- 11%	20	20	0	0	osa-miR171f-3p	ugauugagccgugccaauauc	uauuggggcgguucaaucaga	uauuggggcgguucaaucagaaagcuugugcuccggaagcgaggagcucuacucuuuugauugagccgugccaauauc	8:5369164..5369242:+
2_8815	1	18 +/- 11%	637	637	0	0	osa-miR160a-5p	ugccuggcucccuguaugcca	gcgugcaaggagccaagcaug	ugccuggcucccuguaugccacacauguagaccaacccauggugucugguugccuacuggguggcgugcaaggagccaagcaug	2:3511585..3511669:-
4_13946	1	18 +/- 11%	20	20	0	0	osa-miR171c-5p	ugauugagccgugccaauauc	uauuggugcgguucaaucaga	uauuggugcgguucaaucagaaagcuugugcuccgaaggcgaggggcuccacucuuugauugagccgugccaauauc	4:31713481..31713558:-
3_9858	1	18 +/- 11%	809	597	0	212	osa-miR528-5p	uggaaggggcaugcagagg	ccugugcuugccucuuccauu	uggaaggggcaugcagaggagcaggagauucaguuugaagcuggacuucacuuuugccucucucuccugugcuugccucuuccauu	3:1667329..1667415:+
6_17185	0.9	9 +/- 7%	166	159	0	7	osa-miR1861h	cggucuugaggcaggaacug	cgguuccugucccaagacug	cggucuugaggcaggaacugaguaguuggugaacucgcucuauguuguucguucacucgcgacacgguuccugucccaagacug	6:27238199..27238283:-
6_15863	0.9	9 +/- 7%	18	18	0	0	osa-miR1871	auggcucugauaucauguugguuu	ucuaacaugguaucggauccauag	ucuaacaugguaucggauccauagguguagccauaucaaucuuaaagcuauggcucugauaucauguugguuu	6:13330495..13330568:+
8_19711	0.8	9 +/- 7%	159	159	0	0	osa-miR1861j	cggucuugaggcaggaacug	guuccugucccaaggcuaag	cggucuugaggcaggaacugaguaguuggugaacucgcucuauguuguucguucacucgcgacacaguuccugucccaaggcuaag	8:15132737..15132823:-
4_12921	0.7	9 +/- 7%	16	10	0	6	osa-miR399j	ugccaaaggagaguugcccu	agggcuccucucucuuggcagg	agggcuccucucucuuggcagggagcaugugaagucuuuuguagcucacucauuuucagcccucugccaaaggagaguugcccu	4:28873131..28873215:+
5_14334	0.6	9 +/- 7%	621	621	0	0	osa-miR1425-5p	uaggauucaauccuugcugcu	cagcaagaacuggaucuuaau	uaggauucaauccuugcugcuaaauguauugcuuauauucagcaauauaauguucagcagcaagaacuggaucuuaau	5:8862161..8862239:+
1_5392	0.6	9 +/- 7%	14	14	0	0	osa-miR1861a	ugaucuugaggcagaaacug	guuccugucccaagaucgag	ugaucuugaggcagaaacugaguaguuggugaacucgcucuauguuguucguucacucgcgacacgguuccugucccaagaucgag	1:15049793..15049879:+
2_8350	0.5	9 +/- 7%	628	628	0	0	osa-miR394	uuggcauucuguccaccucc	aggugggcauacugccaaug	uuggcauucuguccaccuccuugucgaauccucagagacagaaaucucauaucuguugaucuuggaggugggcauacugccaaug	2:27148166..27148251:+
2_8842	0.5	9 +/- 7%	20	20	0	0	osa-miR2863b	ucguuuauuuggacuagagug	cacuaguucaacuaaaugaac	cacuaguucaacuaaaugaacuaaauuucacuuuuagaaucacaaaaaaugaaauguaguucguuuauuuggacuagagug	2:4195673..4195754:-
4_12601	0.4	9 +/- 7%	172	172	0	0	osa-miR1423-5p	aggcaacuacacguugggcgcucg	aggcccauaccguguuuccacugcccac	aggcccauaccguguuuccacugcccacccaacccauagcacaacacuaguauuugggaggcaacuacacguugggcgcucg	4:19715078..19715160:+
7_18083	0.3	9 +/- 7%	85	85	0	0	osa-miR6250	ucguccucucuugcuccuu	uuugcaagaaggggauagauc	ucguccucucuugcuccuuaagguuggggcaccaauaucuccauggugucaccaucuuugcaagaaggggauagauc	7:2030417..2030494:-
3_10711	0.2	9 +/- 7%	17	17	0	0	osa-miR171b	ugauugagccgugccaauauc	uaugcaguaugguuuuguuugg	uaugcaguaugguuuuguuuggucugauugagccgugccaauauc	3:30027845..30027890:+
10_1490	0	9 +/- 7%	9	7	0	2	osa-miR7694-3p	uauucguagugcuagguggugucu	ucaccaccuaguauuaugaaucug	ucaccaccuaguauuaugaaucuggacagagagggguuggacagagggcucuguccauauucguagugcuagguggugucu	10:18864376..18864457:-
1_5678	-0.1	5 +/- 5%	41	41	0	0	osa-miR2055	uuuccuugggaaggugguuuc	ugcggcggcuccggaggaagcu	uuuccuugggaaggugguuucaguucuggaugacaagcaaccauguccucuucgucagagcuuucuugcggcggcuccggaggaagcu	1:25326871..25326959:+
8_19712	-0.4	5 +/- 5%	159	159	0	0	osa-miR1861j	cggucuugaggcaggaacug	ucucuucuucauaaccguu	ucucuucuucauaaccguucugcugguuccaacuucguguugcauauucuuaggcccggucuugaggcaggaacug	8:15132803..15132879:-
2_9461	-0.5	5 +/- 5%	61	61	0	0	osa-miR827	uuagaugaccaucagcaaac	ucucugguucauuugagg	uuagaugaccaucagcaaacaaguucgugagacgcaugcaugguuucgucgauucucugguucauuugagg	2:23901117..23901188:-
1_6524	-0.6	5 +/- 5%	55	53	2	0	osa-miR319b	uuggacugaagggugcucccu	auagcgaagcuuagcagaugagu	auagcgaagcuuagcagaugagugaaugaagcgggagguaacguuccgaucucgcgccgucuuugcuuggacugaagggugcucccu	1:6677578..6677665:-
8_19121	-0.7	5 +/- 5%	90	90	0	0	osa-miR156e	uugacagaagagagugagcac	ucucgcuccuauguggcua	ucucgcuccuauguggcuaugucugucuaccuaaugguuuucuguuuucuugguuuugggugguggcaguugacagaagagagugagcac	8:21478162..21478252:+
8_19123	-0.7	5 +/- 5%	90	90	0	0	osa-miR156e	uugacagaagagagugagcac	ucucgcuccuauguggcua	ucucgcuccuauguggcuaugucugucuaccuaaugguuuucuguuuucuugguuuugggugguggcaguugacagaagagagugagcac	8:21491164..21491254:+
10_721	-1.1	4 +/- 4%	28388	28388	0	0	osa-miR166a-3p	ucggaccaggcuucauucccc	aggaugauuugugcaagguuuuuca	aggaugauuugugcaagguuuuucauuccucucauccgugggaucucggaccaggcuucauucccc	10:19987198..19987264:+
8_19403	-1.2	4 +/- 4%	9	9	0	0	osa-miR1429-3p	guugcacggguuuguauguugc	agcaugagagacacgagaacaa	guugcacggguuuguauguugcagacgcagcaugagagacacgagaacaa	8:2036924..2036974:-
10_1446	-1.5	4 +/- 4%	19	19	0	0	osa-miR5504	agugacgggaggacugcaagguuc	ucguuggagcuuguucuguuauuuu	ucguuggagcuuguucuguuauuuuauuugcacugccguaggaaauacacagugacgggaggacugcaagguuc	10:17228173..17228247:-
10_845	-1.5	4 +/- 4%	16	16	0	0	osa-miR171c-3p	ugauugagccgugccaauauc	agagugcaugaaucugaugcagu	agagugcaugaaucugaugcagucucaguguaguaugcuccaugcuggaacuucugauugagccgugccaauauc	10:21237362..21237437:+
6_15864	-1.6	4 +/- 4%	18	18	0	0	osa-miR1871	auggcucugauaucauguugguuu	gccaguaugucuauauauagagcauauag	auggcucugauaucauguugguuuugaaggaaaugacugauauauuucauuguaggccaguaugucuauauauagagcauauag	6:13330544..13330628:+
2_9698	-1.8	4 +/- 4%	62	62	0	0	osa-miR166h-5p	ggaauguuggcuggcucgagg	ccgugcucuucuucauuaaauuc	ccgugcucuucuucauuaaauucauuggccaugguggcuuguggggaauguuggcuggcucgagg	2:32435259..32435324:-
4_12922	-1.9	4 +/- 4%	10	10	0	0	osa-miR399j	ugccaaaggagaguugcccu	gacucagcuuaaggcuaa	ugccaaaggagaguugcccuaaaacuggacucagcuuaaggcuaa	4:28873195..28873240:+
1_5339	-2.1	5 +/- 4%	618	618	0	0	osa-miR408-3p	cugcacugccucuucccuggc	ucugagagauggcugguguuguu	ucugagagauggcugguguuguuguugcucccuccccugcacugccucuucccuggc	1:12301776..12301833:+
6_17186	-2.1	5 +/- 4%	159	159	0	0	osa-miR1861h	cggucuugaggcaggaacug	ucucuucuucauaaacguu	ucucuucuucauaaacguucugcugguuccaacuuuguguugcauauucuuaggcccggucuugaggcaggaacug	6:27238263..27238339:-
11_2830	-2.3	5 +/- 4%	5	5	0	0	osa-miR1846b-3p	ugaccccguucuccucgccgg	cgugaggaggccggggccgcc	cgugaggaggccggggccgccggauccagugaccccguucuccucgccgg	11:21603038..21603088:-
3_10379	-2.4	5 +/- 4%	10	10	0	0	osa-miR435	uuauccgguauuggaguugagg	uuagcuucagaccuauagugu	uuagcuucagaccuauagugucguugauaguuuagggacauguuuuauccgguauuggaguugagg	3:18209501..18209567:+
1_5455	-2.7	5 +/- 4%	31586	31586	0	0	osa-miR159a.2	uuuggauugaagggagcucug	gagcugcaucaacccuacau	gagcugcaucaacccuacauggacccucuuuggauugaagggagcucug	1:17682135..17682184:+
4_13079	-4	5 +/- 4%	3584	3584	0	0	osa-miR396e-5p	uccacaggcuuucuugaacug	gugagaauugugauguggggg	gugagaauugugauguggggggaaagaugugcgggcaugcuuuccacaggcuuucuugaacug	4:34436789..34436852:+
1_5391	-4.3	4 +/- 3%	14	14	0	0	osa-miR1861a	ugaucuugaggcagaaacug	aucucuucuucauaaacguuuug	aucucuucuucauaaacguuuugcugguuccaacuuuguguugcauauucuuaggccugaucuugaggcagaaacug	1:15049736..15049813:+
8_19565	-8.3	4 +/- 3%	3	3	0	0	osa-miR1874-3p	uauggauggagguguaacccgaug	uuuuuuuaugcauccacuccuuuug	uauggauggagguguaacccgaugccuuuuacaaauagaugguuauuuuuuuaugcauccacuccuuuug	8:8702776..8702846:-
12_3110	-8.7	4 +/- 3%	5	5	0	0	osa-miR1863c	uagaaacuuggcugaugcauuacu	uacauguguacacauaagaggcuaaa	uagaaacuuggcugaugcauuacuuuuggagaccaacaugucgauguaaaggguacauguguacacauaagaggcuaaa	12:4869464..4869543:+
12_3108	-16.2	0.04 +/- 0.03	4	4	0	0	osa-miR1863b.2	uagagacuuggcugaugcauuacu	uacauguguacacauaagagacuaaag	uagagacuuggcugaugcauuacuuuuggaaaccauguaaagaguacauguguacacauaagagacuaaag	12:4867583..4867654:+

## Sheet: ST3-supplemernary Table S1g
Table S1g: List of Novel and known miRNA predicted by miRDeep2 for library or sample Swarnaprabha-T3 (ST3)
Novel miRNAs predicted by miRDeep2
provisional id	miRDeep2 score	estimated probability that the miRNA candidate is a true positive	total read count	mature read count	loop read count	star read count	miRBase miRNA	consensus mature sequence	consensus star sequence	consensus precursor sequence	precursor coordinate
2_17466	219294	9 +/- 17%	430138	430133	0	5	-	gcaaggcugaaacuuaaagg	cuuuggguuucggggggagu	cuuuggguuucggggggaguauggucgcaaggcugaaacuuaaagg	2:28720456..28720502:+
4_25827	2042.2	9 +/- 17%	4074	4055	0	19	-	aguuaauacgugugcuugggagu	aacaagccuucuauuaucuuucu	aacaagccuucuauuaucuuucuaguuaauacgugugcuugggagu	4:9136100..9136146:+
3_25422	2017.3	9 +/- 17%	3962	3942	0	20	-	agggauauaacucagcggu	caguucgagccuaauuaucccu	agggauauaacucagcgguagagugucaccuugacgugguggaagucaucaguucgagccuaauuaucccu	3:35604214..35604285:-
10_1316	1727.3	9 +/- 17%	3411	3212	0	199	-	ugccggucauauguaucgaacu	cuucggaauugggcacaguauca	ugccggucauauguaucgaacuaacuucggaauugggcacaguauca	10:20475657..20475704:+
1_13840	646.6	9 +/- 17%	677	677	6	13	-	caaauccugucaucccuacc	agggauguagcgaagcuuggu	agggauguagcgaagcuugguagcguguuuguuuuggguacaaaaugucacagguucaaauccugucaucccuacc	1:18997667..18997743:-
12_5821	19.8	9+/- 17%	626	626	0	1	-	accgcuucaugaacuuucagg	uacagagagugaaguugauuau	uacagagagugaaguugauuaugaccgcuucaugaacuuucagg	12:26339658..26339702:-
8_41404	57	9 +/- 17%	117	108	0	9	-	agcucgucgggcuugcugcgguac	gccgagcacgcugcucgccgaguucu	agcucgucgggcuugcugcgguacagaucggcgccgagcacgcugcucgccgaguucu	8:25090056..25090114:+
12_8825	35	9 +/- 17%	71	67	0	4	-	uuaaacucggcucaaucug	agauugagccgaguuuaa	uuaaacucggcucaaucugaaaaaagagauugagccgaguuuaa	12:13410140..13410184:-
8_42594	19.6	9 +/- 17%	40	21	0	19	-	auauuuuuguaggcggucauuugg	auguccgacugcgaaaauaagacc	auauuuuuguaggcggucauuuggcuccaaaagucauguccgacugcgaaaauaagacc	8:18206800..18206859:-
7_38606	18	9 +/- 17%	40	21	0	19	-	auauuuuuguaggcggucauuugg	auguccgacugcgaaaauaagacc	auauuuuuguaggcggucauuuggcuccaaaagucauguccgacugcgaaaauaagacc	7:784674..784733:-
11_5382	12.1	9 +/- 17%	27	25	1	1	-	agcaggugaugaaagcaagac	uuucuuucucucuucucuuu	uuucuuucucucuucucuuucgagcaauuggggaucuugguuuugggggauuuucgauggguugaagcaggugaugaaagcaagac	11:17036338..17036424:-
6_35490	5	4 +/- 12%	23	14	4	5	-	acacaccguuuaguaguuuggga	agaacacccgggaacgaucgaagc	acacaccguuuaguaguuugggaagcgugcgcgcggaaaacgagauguuuucucucucaaucuuccagaacacccgggaacgaucgaagc	6:7959925..7960015:-
2_16130	4.5	7 +/- 13%	9	8	0	1	-	acugcucacugacauguaggccc	gucuacaugucagucugcaguac	acugcucacugacauguaggccccacagacccuuaggucuacaugucagucugcaguac	2:7940659..7940718:+
4_29403	4.3	7 +/- 13%	10	9	0	1	-	acucucaggcguccgauuuugu	uggaucgaccugccugagcgag	acucucaggcguccgauuuugugcgcccgcgacuggaucgaccugccugagcgag	4:34358683..34358738:-
1_14441	3.6	20 +/- 17%	9	8	0	1	-	aauuuucgcuggcaguuauacgug	acggacagccagcgaaaaucgguu	aauuuucgcuggcaguuauacgugaaaaccgcuacuaaaaauguaacuaggggugaaggguuacggacagccagcgaaaaucgguu	1:29214589..29214675:-
7_38342	3.6	20 +/- 17%	9	8	0	1	-	guucuuccggacgagaggugccu	agaccacugggcuggaacgggcug	guucuuccggacgagaggugccuuuagaccacugggcuggaacgggcug	7:27511551..27511600:+
3_22217	3.5	20 +/- 17%	7	5	0	2	-	ggacaccgaucgcggcggcgcucu	agcggcgaucgcgauuggagucg	agcggcgaucgcgauuggagucggguggacaccgaucgcggcggcgcucu	3:27998031..27998081:+
9_44507	3.4	20 +/- 17%	15	14	0	1	-	gacuguacuguaggcacugcucc	gcguguguacguucugugucu	gcguguguacguucugugucucuugacuguacuguaggcacugcucc	9:16390205..16390252:+
7_38332	3.3	20 +/- 17%	9	8	0	1	-	guucuuccggacgagaggugccu	agaccacugggcuggaacgggcug	guucuuccggacgagaggugccuuuagaccacugggcuggaacgggcug	7:27198404..27198453:+
3_21921	2.8	24 +/- 17%	5	3	0	2	-	ucgucgucgaugcugagcgcg	cggcggcggcggcggcggcgcg	cggcggcggcggcggcggcgcgucgucgucgaugcugagcgcg	3:24545769..24545812:+
4_27220	2.7	24 +/- 17%	10	9	0	1	-	aggugcucgaaggucuugaacc	ucacggccucaaguaucuacgg	aggugcucgaaggucuugaaccacaucacggccucaaguaucuacgg	4:31641653..31641700:+
5_31890	2.5	24 +/- 17%	9	3	0	6	-	guaacuguucacgaugucuau	aggcgugugagcgguucgaacg	guaacuguucacgaugucuauaaggcgugugagcgguucgaacg	5:13095176..13095220:-
7_38645	2.4	24 +/- 17%	5	4	0	1	-	aagaaggcgucguucaucgg	gacgacgacgacguucuacaugc	aagaaggcgucguucaucggagucucgacgacgacgacguucuacaugc	7:1789756..1789805:-
3_21634	1.8	7 +/- 10%	3	2	0	1	-	uagaucuagcggaagggaggacgu	gccuccccucccaucggaucuggc	uagaucuagcggaagggaggacguggccauugccgcugucgucgaugaaggcugcagccuccccucccaucggaucuggc	3:18442378..18442458:+
6_33408	1.6	7 +/- 10%	13	10	3	0	-	auuuucgugugcgggccacuuaac	uaaguggcccgcacaugaaaauug	auuuucgugugcgggccacuuaacacguccgcacacgaaaauaagguuauuuucgcgugcggauguguuaaguggcccgcacaugaaaauug	6:7113060..7113152:+
1_13712	1.5	7 +/- 10%	14	14	0	0	-	aauggacugcacguguaaaugagc	ucauuuacgcgugcaguccauuaa	ucauuuacgcgugcaguccauuaagaggaccacauggaaaaaaucgauuuuuccgugcgguucucuuaaauggacugcacguguaaaugagc	1:15442278..15442370:-
1_12230	1.5	7 +/- 10%	3	2	0	1	-	uaugaaucuggacagagaau	aucacuguccagauucauuguacu	uaugaaucuggacagagaaucuaucacuguccagauucauuguacu	1:36453652..36453698:+
4_27173	1.4	7 +/- 10%	136	136	0	0	-	gacgccggcgggggccucgg	gcggucgucgucggcgggcg	gcggucgucgucggcgggcgggcccccgagggcggcgccggccccgggguucgacgacgccggcgggggccucgg	4:30842955..30843030:+
11_4234	1.4	7 +/- 10%	5	4	0	1	-	ugcaugcgaucggcgaaagcuu	gcuuugucgacuccgcug	ugcaugcgaucggcgaaagcuugcugcuuugucgacuccgcug	11:22151610..22151653:+
2_16584	1.3	7 +/- 10%	12	12	0	0	-	ucaacuucuagcuacgaaccugg	agauuuguagccagaaguugauu	ucaacuucuagcuacgaaccuggauauagguuauguccagauuuguagccagaaguugauu	2:15842982..15843043:+
8_41960	1.3	7 +/- 10%	31	31	0	0	-	cggcgcggcugcuccggc	ugaggcggcucgugaggu	ugaggcggcucgugagguccauggcgguggcgccgccgcugccgccggcaccggcgcggcugcuccggc	8:4416875..4416944:-
6_34088	1.3	7 +/- 10%	11	9	2	0	-	auuuucgugugcgggccacuuaac	uaagugacccgcacacgaaaauag	auuuucgugugcgggccacuuaacaggccugcacgugaaaauaagccuauuuucgcgugugggccuguuaagugacccgcacacgaaaauag	6:20283059..20283151:+
5_32625	1.3	7 +/- 10%	109	109	0	0	-	agagacgugggucacugacguggg	caugucagugacagggggacuuu	agagacgugggucacugacgugggggcccaaccuuugugggucccacaugucagugacagggggacuuu	5:26570103..26570172:-
2_16234	1.2	7 +/- 10%	124	124	0	0	-	ccggcgggggccucggga	ccgaggcccccuggc	ccggcgggggccucgggacagugcgcacuaagggccgaggggcgugacauggcaccccgaggcccccuggc	2:10337587..10337658:+
4_28750	1.1	7 +/- 10%	12	8	0	4	-	aguggucugccugugaaaauagac	auuuucgcaggcggagcacuua	auuuucgcaggcggagcacuuaaggggcgacugcgaaaaucauuuucgcaggcgccgcucaaguggucugccugugaaaauagac	4:25271882..25271967:-
4_26561	1.1	7 +/- 10%	3	2	0	1	-	aggacaccaaccugugcgcc	gcguaccuggugggucucuuc	gcguaccuggugggucucuucgaggacaccaaccugugcgcc	4:22463622..22463664:+
3_25286	1	7 +/- 10%	35	35	0	0	-	acuagguuuguuuauuuugggac	uccaaaauaaacaaacguaguau	uccaaaauaaacaaacguaguauagggugugacacaucccguacuagguuuguuuauuuugggac	3:33572263..33572328:-
5_32237	1	7 +/- 10%	17	11	6	0	-	auauaauggauuuuagguggaugu	auccacucaaaaucccauauauuu	auauaauggauuuuagguggaugugacacauccuaguacaaugaaucuggacacuaggaugugucauauccacucaaaaucccauauauuu	5:20662716..20662807:-
1_11016	1	7 +/- 10%	25	24	1	0	-	gaaacuguuuggaugggcuccagc	uggagccgugccaaacagacccag	gaaacuguuuggaugggcuccagcuccagccuccaggagagguggagcuggagccgugccaaacagacccag	1:20588441..20588513:+
10_2565	0.9	4 +/- 5%	15	11	0	4	-	aucgacugauaccugguacccugg	aucgacuaucgacugauaccuggu	aucgacuaucgacugauaccugguacacccuaguaucgacugauaccugguacccugg	10:17472904..17472962:-
1_11047	0.9	4 +/- 5%	299	299	0	0	-	aaaacuguuuggcugagcuccagc	uggagcugugccaaacagauuagg	aaaacuguuuggcugagcuccagcuccaggaggagaggagcugaagcuggagcugugccaaacagauuagg	1:20946098..20946169:+
12_7340	0.9	4 +/- 5%	15	15	0	0	-	uuuguauugucugggggucauau	cggaacccggagcgaguugaacg	uuuguauugucugggggucauauagaucggaacccggagcgaguugaacg	12:20625962..20626012:+
12_7023	0.9	4 +/- 5%	14	14	0	0	-	auucaucguacuagggugacgugu	acgucacaauaaaauaaauau	acgucacaauaaaauaaauauggacauguguccagauucaucguacuagggugacgugu	12:19186696..19186755:+
2_16233	0.9	4 +/- 5%	124	124	0	0	-	ccggcgggggccucggga	ccacucuccccgccaugu	ccacucuccccgccaugugguggcccggcgggggccucggga	2:10337563..10337605:+
8_43002	0.9	4 +/- 5%	41	41	0	0	-	ucggaucugguaccuagguauc	uaucuuguagguaucaaaucugaua	uaucuuguagguaucaaaucugauaccuagguauaaugccacaucggcaugauacuguagguaucggaucugguaccuagguauc	8:24473894..24473979:-
3_22045	0.9	4 +/- 5%	39	39	0	0	-	uagauucguuguacuaggaugugu	acauacuaguacaacgaaucuaga	acauacuaguacaacgaaucuagacaggauaugcauagauucguuguacuaggaugugu	3:25877625..25877684:+
7_39505	0.9	4 +/- 5%	107	107	0	0	-	agauagcgaucuuuagucccggau	ccgggacuaaagauagaucuuu	ccgggacuaaagauagaucuuuacucccgggugaaauuuacucucgguuauuucauccaggacuaaagauagcgaucuuuagucccggau	7:19792848..19792938:-
2_17080	0.8	4 +/- 5%	20	20	0	0	-	agacaccguacuuuuaucacugau	cagugauaaagacaccuaccuuu	agacaccguacuuuuaucacugauaaguggguccaugguuuauuaggugcacgugucagugauaaagacaccuaccuuu	2:22950923..22951002:+
6_36781	0.8	4 +/- 5%	31	31	0	0	-	uccuaguacuacgaaucuggac	cuaaauucguaguacuaggaua	uccuaguacuacgaaucuggacaugccccaugccuaaauucguaguacuaggaua	6:28903626..28903681:-
2_17257	0.8	4 +/- 5%	4	3	0	1	-	cuuaagaacccuggagugaug	aacccuagggcuucucaggagc	aacccuagggcuucucaggagcaucuuaagaacccuggagugaug	2:25899522..25899567:+
4_29000	0.8	4 +/- 5%	21	21	0	0	-	uccauaggcuuucuugaacgg	ggaccgggagauaugugggag	ggaccgggagauaugugggagcgacugcugcagaggcuuccauaggcuuucuugaacgg	4:28922994..28923053:-
1_12406	0.8	4 +/- 5%	16	16	0	0	-	auuuuuggcuaugaaucuggacac	gucuagauuuauagcuaaaaaugu	auuuuuggcuaugaaucuggacacacaguugucuagauuuauagcuaaaaaugu	1:39221624..39221678:+
10_920	0.8	4 +/- 5%	1554	1554	0	0	-	gaaacuguuuggcugagcuccagc	uggagcugugccaaacaggcccuu	gaaacuguuuggcugagcuccagcuccaggagggguggagcuagagcuggagcugugccaaacaggcccuu	10:14349943..14350014:+
9_44481	0.8	4 +/- 5%	26	26	0	0	-	ccggccucggcaagcuccgc	gguggccgggccgcggccggac	gguggccgggccgcggccggacuccggccucggcaagcuccgc	9:16153530..16153573:+
5_32239	0.7	4 +/- 5%	49	49	0	0	-	gaaacuguuuggcuaggcuccagc	uggagcagugccaaacauauccauag	gaaacuguuuggcuaggcuccagcucuaagagaguugaaucuggagcuggagcagugccaaacauauccauag	5:20710312..20710385:-
7_38838	0.7	4 +/- 5%	24	8	16	0	-	cuagguuguuauauuaugggacgg	guccuauaauauagcaaucuaaaa	guccuauaauauagcaaucuaaaauuggaugggacauuucauaguacaacgaaucugaacauguaucuggaccgguucuagguuguuauauuaugggacgg	7:5026599..5026700:-
1_12855	0.7	4 +/- 5%	11	11	0	0	-	acggacguggucacugacaggugg	acaugucagucaccacgucgucag	acggacguggucacugacaggugggcccacaagcgguggggcucacaugucagucaccacgucgucag	1:1445449..1445517:-
2_15660	0.7	4 +/- 5%	1566	1566	0	0	-	gaaacuguuuggcugagcuccagc	uggagcugugccaaacaggcccua	gaaacuguuuggcugagcuccagcuccaccuggagcugugccaaacaggcccua	2:1451498..1451552:+
3_24141	0.6	4 +/- 5%	27	27	0	0	-	acauauccuaguacuacgaaucug	gauucguuuacuauaauguguca	acauauccuaguacuacgaaucugaacauaucucuguucagauucguuuacuauaauguguca	3:17702174..17702237:-
6_34604	0.6	4 +/- 5%	67	67	0	0	-	ucguccucucuuguucuuguu	cgagaaggggauagauc	ucguccucucuuguucuuguuaaggugggggcaccaauauaucaccauggugccagccaucucugcgagaaggggauagauc	6:28264637..28264719:+
9_45547	0.6	4 +/- 5%	14	14	0	0	-	aaaugugggcuugaugaucaugac	cugaugaucccuggguccacauguca	aaaugugggcuugaugaucaugacuuuaucacugaaauguaggucugaugaucccuggguccacauguca	9:12223320..12223390:-
9_45094	0.6	4 +/- 5%	191	191	0	0	-	cugcgggcuccccauccu	gguggugaugucuccuugug	gguggugaugucuccuugugguggcgucggcggcagcgcuggccacugcugcgggcuccccauccu	9:1488923..1488989:-
2_15603	0.6	4 +/- 5%	31830	31828	0	2	-	gggccuguagcucagagg	auuagagcacguggcuaca	gggccuguagcucagaggauuagagcacguggcuaca	2:816464..816501:+
3_21775	0.5	4 +/- 5%	14	14	0	0	-	aucggaucugauaccuaugguacc	uaccauggguaccaggucugauac	uaccauggguaccaggucugauaccauaaauaucgaaucuaauauccuaaguaucggaucugauaccuaugguacc	3:22103070..22103146:+
3_23551	0.5	4 +/- 5%	40	40	0	0	-	cugcacugccucuucccuggg	ugugugaggagcaggcc	cugcacugccucuucccugggccaucgcgucugugugaggagcaggcc	3:8396625..8396673:-
8_40951	0.5	4 +/- 5%	13	13	0	0	-	aaacgauuugguacugugagg	uuaugguaccaaaucguuaga	uuaugguaccaaaucguuagaucaaacuaucggaaacgauuugguacugugagg	8:18656536..18656590:+
12_6390	0.5	4 +/- 5%	104	104	0	0	-	uuucucccuucccucucug	aggaaggaaggagaagaagg	uuucucccuucccucucuguguugcgcaugaaggaaggaaggagaagaagg	12:6545846..6545897:+
6_33790	0.5	4 +/- 5%	13	13	0	0	-	aaaacuguuuggcuaggcuccagc	uggagcucugccgaacaggccuauaguac	aaaacuguuuggcuaggcuccagcuccagaagagguggaauuuuagcuggagcucugccgaacaggccuauaguac	6:12912303..12912379:+
10_792	0.5	4 +/- 5%	295	294	0	1	-	uggccggugaagaaaaccucgauu	uuucggggcugaucggccgccgcu	uggccggugaagaaaaccucgauuaaaaacaccaucuuucggggcugaucggccgccgcu	10:11579843..11579903:+
5_30886	0.5	4 +/- 5%	14	14	0	0	-	auuuuuggcuaugaaucuggacac	guccagauucauaauuaacaaugc	auuuuuggcuaugaaucuggacacauaguuguccagauucauaauuaacaaugc	5:25031768..25031822:+
1_13532	0.5	4 +/- 5%	249	247	0	2	-	agagacugacgugucgcgccg	caggcgacucguugaugaucguu	caggcgacucguugaugaucguuuagagacugacgugucgcgccg	1:11623385..11623430:-
8_43185	0.5	4 +/- 5%	28	15	0	13	-	ucucccucaaaggucucca	aggaggacuuugaggcagagg	ucucccucaaaggucuccaagaggaggacuuugaggcagagg	8:26937815..26937857:-
12_9214	0.4	4 +/- 5%	9176	9168	0	8	-	cuguggcuggauugaaucc	cguaacaagguagccguagggg	cguaacaagguagccguaggggaaccuguggcuggauugaaucc	12:20638813..20638857:-
12_6928	0.4	4 +/- 5%	14	14	0	0	-	aucggaucugauaccuaugguacc	uaccucagauaucaaguaccgauac	aucggaucugauaccuaugguaccagacugauaccuuggguaucaacccgaucugguaccucagauaucaaguaccgauac	12:17004735..17004816:+
5_32571	0.4	4 +/- 5%	17	17	0	0	-	auuacccucguuggcgugacagug	cugucacggccaccguagguggcgu	auuacccucguuggcgugacaguguuauuuggucacgucgcuuucgcuaguguaacaggauaaaacugucacggccaccguagguggcgu	5:25658249..25658339:-
11_4309	0.4	4 +/- 5%	31706	31627	75	4	-	aaguccucguguugcaucccu	aagcgugcuugcgcgagagu	aagcgugcuugcgcgagaguaguacuaggaugggugaccuccuggaaaguccucguguugcaucccu	11:12161590..12161657:+
2_15860	0.4	4 +/- 5%	58	57	0	1	-	gacggcucucagacgaacgggu	uuugcagaagugccgagagagacg	gacggcucucagacgaacgggugcucugccgaucuauuccaugggcgagccacccuuugcagaagugccgagagagacg	2:4183155..4183234:+
3_24730	0.4	4 +/- 5%	28	28	0	0	-	uucgauucccacuacccgcucc	ggcggugggggauagaaua	ggcggugggggauagaauaguuugguagcugacaaggcucauaaccgugggguugcagguucgauucccacuacccgcucc	3:27613099..27613180:-
7_39020	0.3	4 +/- 5%	20	18	2	0	-	aagaaggcugacauguagacucgg	gggcucacaugucagccuucauuuc	gggcucacaugucagccuucauuucuauuuauuaagcuugugaacauguguggacccggaaagaaggcugacauguagacucgg	7:8075110..8075194:-
2_19318	0.3	4 +/- 5%	330	330	0	0	-	gucccgggccuuguacac	guacgugcccugccc	gucccgggccuuguacacguugcuguacgugcccugccc	2:21225840..21225879:-
12_6635	0.3	4 +/- 5%	101	99	0	2	-	ucacggucgaggaccucuugaagc	uuugagacccugucguacc	uuugagacccugucguaccugccaccgcucacggucgaggaccucuugaagc	12:11277601..11277653:+
6_36050	0.3	4 +/- 5%	5	3	0	2	-	auguugagcgcugguugaagg	ucacccggcacucaaccuuug	ucacccggcacucaaccuuugagaauguugagcgcugguugaagg	6:20896719..20896764:-
7_37925	0.2	4 +/- 5%	40	40	0	0	-	aaagaucuauuuguagucccgguu	cagggaaaaaagaucuaaca	cagggaaaaaagaucuaacauacgcuuuacucccgguugacuaaaagaucuauuuguagucccgguu	7:20923244..20923311:+
5_32626	0.2	4 +/- 5%	110	109	0	1	-	agagacgugggucacugacguggg	uauggaucgcgcuccucugacgu	uauggaucgcgcuccucugacguaaagucagagagacgugggucacugacguggg	5:26570148..26570203:-
4_26922	0.2	4 +/- 5%	98	98	0	0	-	uaggccugaugccacgucacuguu	cugugaugcuaugaucaggccgaga	uaggccugaugccacgucacuguuagccacgagcauugagcugugaugcuaugaucaggccgaga	4:27239126..27239191:+
10_2711	0.2	4 +/- 5%	10	10	0	0	-	ccgcggccgaagcugagcguga	gcgcacggccucggcaagcggcu	ccgcggccgaagcugagcgugaaggagcggaaggagcucgcgucguacgcgcacggccucggcaagcggcu	10:19749195..19749266:-
4_26774	0.2	4 +/- 5%	19	19	0	0	-	acgcuucgucaucuggucugu	ggacucguucccuugaagcuaua	acgcuucgucaucuggucuguggggaaucauguucccgacggacucguucccuugaagcuaua	4:25386653..25386716:+
4_26700	0.2	4 +/- 5%	11	10	0	1	-	agcuaugaaucuggacacaugugu	auguguccagauucauagccag	agcuaugaaucuggacacauguguguucagauucauguguccagauucauagccag	4:24509122..24509178:+
3_24577	0.2	4 +/- 5%	32	32	0	0	-	aggaucuggacuguuugacacagc	uggaguugugccaaacgggaccuua	aggaucuggacuguuugacacagcuccgacuucaaguaaguuggaguuaggagcuggaguugugccaaacgggaccuua	3:25953958..25954037:-
5_31181	0.2	4 +/- 5%	158	158	0	0	-	uaggagggcgcggcggcc	gugauggcgccguaggcg	uaggagggcgcggcggccaggccgucggugaagagcaugaaguaguugguggagaaggccggggugauggcgccguaggcg	5:64704..64785:-
6_35743	0.1	4 +/- 5%	39	39	0	0	-	aguuuccgucucuuagagcaugug	cauucgugagagugugaaugugg	aguuuccgucucuuagagcauguguuaggugacgcauucgugagagugugaaugugg	6:12925925..12925982:-
3_20866	0.1	4 +/- 5%	11	11	0	0	-	uucucuucgucugcaggcggc	cguagcggcgacagccag	uucucuucgucugcaggcggcgguggguguuugagggccguagcggcgacagccag	3:7169892..7169948:+
1_11344	0.1	4 +/- 5%	11	11	0	0	-	aggacugugugcugccggcau	gucggcgguguacauuccuac	aggacugugugcugccggcauaucccaucauuuggucggcgguguacauuccuac	1:25390913..25390968:+
5_31146	0.1	4 +/- 5%	10	4	6	0	-	cggggccgguuccgguggaggu	cgccggcggauccagccacccga	cggggccgguuccgguggaggugaggccuuuuggccgccggaucuggcagccacgaccuccccgccggcggauccagccacccga	5:29460032..29460117:+
7_37333	0.1	4 +/- 5%	38	38	0	0	-	uggcugugaugaauuuggcu	ccgaggauuucaugccaagca	ccgaggauuucaugccaagcaugcagcacccucuugaugggagguguggucucauguggcugugaugaauuuggcu	7:6118561..6118637:+
12_6636	0	4 +/- 5%	101	99	0	2	-	ucacggucgaggaccucuugaagc	aaaugggugccuugccucgagu	ucacggucgaggaccucuugaagcagaucgaguaccugcuccgguccaaaugggugccuugccucgagu	12:11277629..11277698:+
2_17510	0	4 +/- 5%	49	49	0	0	-	auuacccugucgucgacuacgugu	augucgacggcagcuagauagguugucc	auuacccugucgucgacuacguguugguguccgugccgccaugucgacggcagcuagauagguugucc	2:29415724..29415792:+
6_35488	0	4 +/- 5%	10	8	2	0	-	agcucucaaggauccaaacaggug	ccuguuugguuccaugggcuaa	ccuguuugguuccaugggcuaauguuuagcuaucaccuuuuagccucaauuuagcucucaaggauccaaacaggug	6:7953720..7953796:-
3_24390	0	4 +/- 5%	11	11	0	0	-	uuuugcaugcggucccuuaagagc	acuuaagaggccugcaugcgaaaau	acuuaagaggccugcaugcgaaaaucuauuuuugcaugcggucccuuaagagc	3:22813400..22813453:-
1_15464	0	4 +/- 5%	14	14	0	0	-	cgacgcucgaucgcugugcuau	agccagugguauguacgugaug	agccagugguauguacgugaugcgugagacgacgcucgaucgcugugcuau	1:41728909..41728960:-
3_23449	0	4 +/- 5%	353	353	0	0	-	acuuuggccuagacugagagcc	ccaucaguucugggcacauugucu	acuuuggccuagacugagagccaucaauguaaaugcccuuagauuuuugcuguggccaucaguucugggcacauugucu	3:7103398..7103477:-
2_19511	0	4 +/- 5%	357	354	0	3	-	uuugcaagaucagcuucuuguuu	cauauggucugccaucuugcg	uuugcaagaucagcuucuuguuuggaucucgagcacacgcacacgguccaggcaaucggcauauggucugccaucuugcg	2:23768887..23768967:-
4_27565	0	4 +/- 5%	35	35	0	0	-	cggugcggaucuugguggc	cgcagaucuggcgguggg	cggugcggaucuugguggcauggagcaggacgacgcagaucuggcgguggg	4:3787560..3787611:-
12_6376	0	4 +/- 5%	104	104	0	0	-	uuucucccuucccucucug	aggaaggaaggagaagaagg	uuucucccuucccucucuguguugugcaugaaggaaggaaggagaagaagg	12:6254361..6254412:+
4_25571	0	4 +/- 5%	111	111	0	0	-	cccaaggaagcugacgagc	uuggcaacuuuccuugggac	uuggcaacuuuccuugggacacuaggcaugucagaaggcuuccaugcgaaaaugucuuuguuggcccaaggaagcugacgagc	4:4151100..4151183:+
11_4103	0	4 +/- 5%	10	10	0	0	-	ugagcucgggggcgaccagauc	uccggccgccacgagcucggg	uccggccgccacgagcucgggggccaccggauccgccguccugagcucgggggcgaccagauc	11:19317773..19317836:+
8_41705	0	4 +/- 5%	12	11	0	1	-	cggcguggugcuccgugacc	acggaaucccccucgucaagagc	cggcguggugcuccgugaccagcacggaaucccccucgucaagagc	8:958164..958210:-
3_24389	0	4 +/- 5%	11	11	0	0	-	uuuugcaugcggucccuuaagagc	ccuaagugacccucguguaaaaau	uuuugcaugcggucccuuaagagcacuguauagaaaaauaugcuuauuuuuacaugcagccccuaagugacccucguguaaaaau	3:22813339..22813424:-
mature miRBase miRNAs detected by miRDeep2
tag id	miRDeep2 score	estimated probability that the miRNA is a true positive	total read count	mature read count	loop read count	star read count	mature miRBase miRNA	consensus mature sequence	consensus star sequence	consensus precursor sequence	precursor coordinate
3_24924	10393.5	9 +/- 17%	20386	20016	0	370	osa-miR166j-5p	ucggaccaggcuucauucccc	gaaugacguccggucuga	gaaugacguccggucugaagaucgccguccccaggcgguggcuucggaccaggcuucauucccc	3:30392797..30392861:-
5_30040	954.2	9 +/- 17%	1872	1870	0	2	osa-miR1425-5p	uaggauucaauccuugcugcu	cagcaagaacuggaucuuaau	uaggauucaauccuugcugcuaaauguauugcuuauauucagcaauauaauguucagcagcaagaacuggaucuuaau	5:8862161..8862239:+
2_18359	390.3	9 +/- 17%	765	540	2	223	osa-miR156e	uugacagaagagagugagcac	gcucacuccucuuucugucacc	uugacagaagagagugagcacacggcgugauggccggcauaaaaucuaucccguccucgccgcgugcucacuccucuuucugucacc	2:4512907..4512994:-
10_209	315.8	9 +/- 17%	219	215	0	4	osa-miR2102-3p	cggggccgguuccgguguagg	gccggcggaucuagccacccga	cggggccgguuccgguguaggggaggccguggccaccggauccggcauccacgaccuccccgccggcggaucuagccacccga	10:4833400..4833493:+
6_34574	149.7	9 +/- 17%	293	292	0	1	osa-miR160c-5p	ugccuggcucccuguaugcc	gcgugcaaggagccaagcaug	ugccuggcucccuguaugccacucauguagcccaauccaugguguguuuggaugcuguggguggcgugcaaggagccaagcaug	6:28081048..28081132:+
2_18265	149.1	9 +/- 17%	292	291	0	1	osa-miR160d-5p	ugccuggcucccuguaugcc	gcgugcaaggagccaagcaug	ugccuggcucccuguaugccacacauguagaccaacccauggugucugguugccuacuggguggcgugcaaggagccaagcaug	2:3511585..3511669:-
11_5354	115.4	9 +/- 17%	225	123	0	102	osa-miR535-5p	gugcuuucucccguugucacu	ugacaacgagagagagcacgc	ugacaacgagagagagcacgccggugcggcggucacggugagccggcccgcggcggcguaccugcgugcuuucucccguugucacu	11:16290532..16290618:-
1_13431	58.9	9 +/- 17%	143	140	0	3	osa-miR159e	auuggauugaagggagcucc	aucucucucucucucucu	auuggauugaagggagcuccucuagcuacaucucugucaucucucucucucucucu	1:9760682..9760738:-
2_19554	48.9	9 +/- 17%	95	82	0	13	osa-miR156j-5p	ugacagaagagagugagcac	gcucacugcucugucugucauc	ugacagaagagagugagcacacggccgggcggaacggcaccggcggaugugccgucgcggccgcgugcucacugcucugucugucauc	2:24119994..24120082:-
4_28724	44.9	9 +/- 17%	87	82	0	5	osa-miR156c-5p	ugacagaagagagugagcac	gcucacugcucuuucugucauc	ugacagaagagagugagcacacggccgggcgugacggcaccggcgggcgugccgucgcggccgcgugcucacugcucuuucugucauc	4:25026333..25026421:-
4_27284	12.1	9 +/- 17%	23	21	0	2	osa-miR395m	ugaaguguuugggggaacuc	guucccuucaagcacuucacg	guucccuucaagcacuucacgacgcacuauuuagagaguuguugugaaguguuugggggaacuc	4:32622244..32622308:+
8_40302	12	9 +/- 17%	23	20	0	3	osa-miR395y	ugaaguguuugggggaacuc	guuuccuucaagcacuucacg	guuuccuucaagcacuucacguagagcuuucuauugauauggagcuuuggaacaaugugaaguguuugggggaacuc	8:3299663..3299740:+
4_29193	12	9 +/- 17%	23	20	0	3	osa-miR395m	ugaaguguuugggggaacuc	guucccuucaagcacuucacg	guucccuucaagcacuucacguggcacuaucucaaugccuacuaugugaaguguuugggggaacuc	4:31805064..31805130:-
4_27286	12	9 +/- 17%	23	20	0	3	osa-miR395j	ugaaguguuugggggaacuc	guucccuucaagcacuucacg	guucccuucaagcacuucacguggcacuauuucaaugcguaccgugugaaguguuugggggaacuc	4:32622526..32622592:+
4_27290	11.9	9 +/- 17%	23	20	0	3	osa-miR395y	ugaaguguuugggggaacuc	guucccuucaagcacuucacg	guucccuucaagcacuucacguggcacuauuucaaugccuauugugaaguguuugggggaacuc	4:32622954..32623018:+
4_27044	9.2	8 +/- 16%	18	17	0	1	osa-miR171h	uuugguauuguuucggcucaug	ugagccgaaccaauaucacuc	uuugguauuguuucggcucaugucguucacacagaugugagccgaaccaauaucacuc	4:28482472..28482530:+
7_39288	5.7	4 +/- 12%	11	5	0	6	osa-miR171g	caugguauugacuuggcucauc	ugagccgagccaauaucacuu	caugguauugacuuggcucaucucagcaacagcaaacugcaugcagcgcuggaggugagccgagccaauaucacuu	7:15636749..15636825:-
10_211	1.5	7 +/- 10%	212	210	0	2	osa-miR1862d	acuagguuuguuuauuuugggacg	aaauaaacaaagcuaguacgggg	aaauaaacaaagcuaguacggggauguggcacuuccuaguccuguacuagguuuguuuauuuugggacg	10:4833654..4833723:+
2_20079	1.5	7 +/- 10%	358	357	0	1	osa-miR164d	uggagaagcagggcacgugc	ugcgcuccuucuccagcaugg	uggagaagcagggcacgugcucgacggcggggcuggcuggccggccggcuugcagcaugugcgcuccuucuccagcaugg	2:33143570..33143650:-
7_39248	1.4	7 +/- 10%	901	877	0	24	osa-miR398b	uguguucucaggucgccccug	cgagcugggaacacacggu	cgagcugggaacacacggugaugaggcggucuggucuuucguguguucucaggucgccccug	7:14598626..14598688:-
1_10090	1.3	7 +/- 10%	84	84	0	0	osa-miR156i	ugacagaagagagugagcac	gcucacucucuaucugucagc	ugacagaagagagugagcacacacggugcuuucuuagcaugcaagagccaugcugggagcugugcgugcucacucucuaucugucagc	1:4666382..4666470:+
10_2384	1.2	7 +/- 10%	13035	13035	0	0	osa-miR166f	ucggaccaggcuucauucccc	ggaaugucgucuggccugaga	ggaaugucgucuggccugagaucguaccacagugguggguacacguggacggucucggaccaggcuucauucccc	10:14483304..14483379:-
8_41344	1.2	7 +/- 10%	485	476	1	8	osa-miR160f-5p	ugccuggcucccugaaugcc	uugagggagucaugcaggguu	ugccuggcucccugaaugccauccgagaagcgugccgcuguggccggcugcuuccugguuggcauugagggagucaugcaggguu	8:24396891..24396976:+
3_20577	1.1	7 +/- 10%	9262	9210	0	52	osa-miR167f	ugaagcugccagcaugaucug	ucauccggcagcuucaucuuc	ugaagcugccagcaugaucugaaagcaucucaaaccagcgaucagaucauccggcagcuucaucuuc	3:3347691..3347758:+
11_3227	1.1	7 +/- 10%	482	482	0	0	osa-miR1862e	cuagauuuguuuauuuugggacgg	aucccaaaaugaaaaaaucuagua	aucccaaaaugaaaaaaucuaguacauuauguguuugacauauccuguacuagauuuguuuauuuugggacgg	11:2523241..2523314:+
8_40415	1.1	7 +/- 10%	31	31	0	0	osa-miR171e-3p	ugauugagccgugccaauauc	uauuggggcgguucaaucaga	uauuggggcgguucaaucagaaagcuugugcuccggaagcgaggagcucuacucuuuugauugagccgugccaauauc	8:5369164..5369242:+
3_20452	1	7 +/- 10%	498	418	0	80	osa-miR528-5p	uggaaggggcaugcagagg	ccugugcuugccucuuccauu	uggaaggggcaugcagaggagcaggagauucaguuugaagcuggacuucacuuuugccucucucuccugugcuugccucuuccauu	3:1667329..1667415:+
4_29190	1	7 +/- 10%	31	31	0	0	osa-miR171c-5p	ugauugagccgugccaauauc	uauuggugcgguucaaucaga	uauuggugcgguucaaucagaaagcuugugcuccgaaggcgaggggcuccacucuuugauugagccgugccaauauc	4:31713481..31713558:-
4_27288	1	7 +/- 10%	20	20	0	0	osa-miR395r	ugaaguguuugggggaacuc	guucccuucaagcacuucaca	guucccuucaagcacuucacaugacacuauuucaaugucuauuaugugaaguguuugggggaacuc	4:32622669..32622735:+
6_36627	0.9	4 +/- 5%	75	68	1	6	osa-miR1861h	cggucuugaggcaggaacug	cgguuccugucccaagacug	cggucuugaggcaggaacugaguaguuggugaacucgcucuauguuguucguucacucgcgacacgguuccugucccaagacug	6:27238199..27238283:-
8_42459	0.8	4 +/- 5%	69	68	1	0	osa-miR1861h	cggucuugaggcaggaacug	guuccugucccaaggcuaag	cggucuugaggcaggaacugaguaguuggugaacucgcucuauguuguucguucacucgcgacacaguuccugucccaaggcuaag	8:15132737..15132823:-
6_33805	0.7	4 +/- 5%	15	14	0	1	osa-miR1871	auggcucugauaucauguugguuu	caugguaucggauccauaggugu	caugguaucggauccauagguguagccauaucaaucuuaaagcuauggcucugauaucauguugguuu	6:13330500..13330568:+
4_27063	0.7	4 +/- 5%	78	65	0	13	osa-miR399j	ugccaaaggagaguugcccu	agggcuccucucucuuggcagg	agggcuccucucucuuggcagggagcaugugaagucuuuuguagcucacucauuuucagcccucugccaaaggagaguugcccu	4:28873131..28873215:+
2_18328	0.5	4 +/- 5%	26	26	0	0	osa-miR2863b	ucguuuauuuggacuagagug	cacuaguucaacuaaaugaac	cacuaguucaacuaaaugaacuaaauuucacuuuuagaaucacaaaaaaugaaauguaguucguuuauuuggacuagagug	2:4195673..4195754:-
2_17342	0.5	4 +/- 5%	425	425	0	0	osa-miR394	uuggcauucuguccaccucc	aggugggcauacugccaaug	uuggcauucuguccaccuccuugucgaauccucagagacagaaaucucauaucuguugaucuuggaggugggcauacugccaaug	2:27148166..27148251:+
4_26401	0.4	4 +/- 5%	60	60	0	0	osa-miR1423-5p	gcaacuacacguugggcgcucgau	guaggcccauaccguguuuccacugccc	guaggcccauaccguguuuccacugcccacccaacccauagcacaacacuaguauuugggaggcaacuacacguugggcgcucgau	4:19715076..19715162:+
7_38665	0.3	4 +/- 5%	29	29	0	0	osa-miR6250	ucguccucucuugcuccuu	uuugcaagaaggggauagauc	ucguccucucuugcuccuuaagguuggggcaccaauaucuccauggugucaccaucuuugcaagaaggggauagauc	7:2030417..2030494:-
11_5815	0.3	4 +/- 5%	10	9	0	1	osa-miR1846c-5p	agugaggaggccggggccgcugg	ugaccccguucuccucgccgg	agugaggaggccggggccgcuggauccagugaccccguucuccucgccgg	11:27715851..27715901:-
3_22353	0.2	4 +/- 5%	31	31	0	0	osa-miR171e-3p	ugauugagccgugccaauauc	uaugcaguaugguuuuguuugg	uaugcaguaugguuuuguuuggucugauugagccgugccaauauc	3:30027845..30027890:+
11_5844	-0.2	5 +/- 5%	10	10	0	0	osa-miR2873a	aguuuggacuuaaauuuggu	caaauuucaaguucaaacuca	caaauuucaaguucaaacucaacuuuauuugugagaauuuuuguuucucucaaaugaaguuaaguuuggacuuaaauuuggu	11:28933587..28933669:-
8_41779	-0.3	5 +/- 5%	11	11	0	0	osa-miR1429-3p	guugcacggguuuguauguugc	agcaugagagacacgagaacaa	guugcacggguuuguauguugcagacgcagcaugagagacacgagaacaa	8:2036924..2036974:-
8_42460	-0.4	5 +/- 5%	68	68	0	0	osa-miR1861h	cggucuugaggcaggaacug	ucucuucuucauaaccguu	ucucuucuucauaaccguucugcugguuccaacuucguguugcauauucuuaggcccggucuugaggcaggaacug	8:15132803..15132879:-
2_19517	-0.5	5 +/- 5%	390	390	0	0	osa-miR827	uuagaugaccaucagcaaac	ucucugguucauuugagg	uuagaugaccaucagcaaacaaguucgugagacgcaugcaugguuucgucgauucucugguucauuugagg	2:23901117..23901188:-
1_13186	-0.6	5 +/- 5%	109	108	1	0	osa-miR319b	uuggacugaagggugcucccu	auagcgaagcuuagcagaugagu	auagcgaagcuuagcagaugagugaaugaagcgggagguaacguuccgaucucgcgccgucuuugcuuggacugaagggugcucccu	1:6677578..6677665:-
8_41099	-0.7	5 +/- 5%	539	539	0	0	osa-miR156b-5p	uugacagaagagagugagcac	ucucgcuccuauguggcua	ucucgcuccuauguggcuaugucugucuaccuaaugguuuucuguuuucuugguuuugggugguggcaguugacagaagagagugagcac	8:21478162..21478252:+
8_41105	-0.7	5 +/- 5%	539	539	0	0	osa-miR156b-5p	uugacagaagagagugagcac	ucucgcuccuauguggcua	ucucgcuccuauguggcuaugucugucuaccuaaugguuuucuguuuucuugguuuugggugguggcaguugacagaagagagugagcac	8:21491164..21491254:+
10_1223	-1.1	3 +/- 4%	13035	13035	0	0	osa-miR166j-3p	ucggaccaggcuucauucccc	aggaugauuugugcaagguuuuuca	aggaugauuugugcaagguuuuucauuccucucauccgugggaucucggaccaggcuucauucccc	10:19987198..19987264:+
10_2546	-1.5	3 +/- 4%	26	26	0	0	osa-miR5504	agugacgggaggacugcaagguuc	ucguuggagcuuguucuguuauuuu	ucguuggagcuuguucuguuauuuuauuugcacugccguaggaaauacacagugacgggaggacugcaagguuc	10:17228173..17228247:-
10_1387	-1.5	3 +/- 4%	31	31	0	0	osa-miR171e-3p	ugauugagccgugccaauauc	agagugcaugaaucugaugcagu	agagugcaugaaucugaugcagucucaguguaguaugcuccaugcuggaacuucugauugagccgugccaauauc	10:21237362..21237437:+
4_27064	-1.6	3 +/- 4%	65	65	0	0	osa-miR399j	ugccaaaggagaguugcccu	gacucagcuuaaggcuaa	ugccaaaggagaguugcccuaaaacuggacucagcuuaaggcuaa	4:28873195..28873240:+
10_2652	-2	3 +/- 4%	5	4	0	1	osa-miR7694-3p	uauucguagugcuagguggugucu	accuaguauuaugaaucuggac	accuaguauuaugaaucuggacagagagggguuggacagagggcucuguccauauucguagugcuagguggugucu	10:18864376..18864452:-
6_36628	-2.1	1 +/- 2%	68	68	0	0	osa-miR1861h	cggucuugaggcaggaacug	ucucuucuucauaaacguu	ucucuucuucauaaacguucugcugguuccaacuuuguguugcauauucuuaggcccggucuugaggcaggaacug	6:27238263..27238339:-
1_10607	-2.1	1 +/- 2%	251	251	0	0	osa-miR408-3p	cugcacugccucuucccuggc	ucugagagauggcugguguuguu	ucugagagauggcugguguuguuguugcucccuccccugcacugccucuucccuggc	1:12301776..12301833:+
3_25325	-2.3	1 +/- 2%	5	5	0	0	osa-miR390-5p	aagcucaggagggauagcgcc	cgcuaucuauccugagcucca	aagcucaggagggauagcgccucgaaaucaaacuaggcgcuaucuauccugagcucca	3:34275154..34275212:-
4_27726	-2.4	1 +/- 2%	19	19	0	0	osa-miR530-3p	aggugcagaggcagaugcaac	uguuccuggucucuuccuga	uguuccuggucucuuccugaucccuaggugcagaggcagaugcaac	4:8303545..8303591:-
6_33806	-2.6	1 +/- 2%	14	14	0	0	osa-miR1871	auggcucugauaucauguugguuu	gccaguaugucuauauauagagcauauag	auggcucugauaucauguugguuuugaaggaaaugacugauauauuucauuguaggccaguaugucuauauauagagcauauag	6:13330544..13330628:+
1_10815	-2.7	1 +/- 2%	17138	17138	0	0	osa-miR159a.2	uuuggauugaagggagcucug	gagcugcaucaacccuacau	gagcugcaucaacccuacauggacccucuuuggauugaagggagcucug	1:17682135..17682184:+
2_20062	-2.7	1 +/- 2%	10	10	0	0	osa-miR166h-5p	ggaauguuggcuggcucgagg	ccgugcucuucuucauuaaauuc	ccgugcucuucuucauuaaauucauuggccaugguggcuuguggggaauguuggcuggcucgagg	2:32435259..32435324:-
6_36839	-2.8	1 +/- 2%	61	61	0	0	osa-miR166b-5p	ugaggggaauguugucuggcuc	gcuacuuuuaauuucucucucu	ugaggggaauguugucuggcucggggcuacuuuuaauuucucucucu	6:30327226..30327273:-
1_13321	-3.3	0 +/- 1%	6	5	1	0	osa-miR5143a	auguuggcaauguaggaaguc	caauucuggcuugccagcugaa	auguuggcaauguaggaagucugaaugguauaucugcaagguuguccagauguacugggcuguaggcaauucuggcuugccagcugaa	1:8415747..8415835:-
11_5103	-3.4	0 +/- 1%	3	3	0	0	osa-miR440	guccugaucacuaggagacucu	ugucuccugaugaucgggacaa	guccugaucacuaggagacucugaucaagcuaggccuaaacuuauguauuagugucuccugaugaucgggacaa	11:9164826..9164900:-
8_42163	-3.8	0 +/- 1%	39	39	0	0	osa-miR1874-3p	uauggauggagguguaacccgaug	uuuuuuuaugcauccacuccuuuug	uauggauggagguguaacccgaugccuuuuacaaauagaugguuauuuuuuuaugcauccacuccuuuug	8:8702776..8702846:-
2_18574	-4	0 +/- 1%	2	2	0	0	osa-miR399a	ugccaaaggagaauugcccug	gugcgauucuccucuggcaug	gugcgauucuccucuggcauggcaugagaggccuaaaaaagagacgcacugccgugccaaaggagaauugcccug	2:7664035..7664110:-
4_27395	-4	0 +/- 1%	4705	4705	0	0	osa-miR396e-5p	uccacaggcuuucuugaacug	gugagaauugugauguggggg	gugagaauugugauguggggggaaagaugugcgggcaugcuuuccacaggcuuucuugaacug	4:34436789..34436852:+
5_32610	-4	0 +/- 1%	2	2	0	0	osa-miR399a	ugccaaaggagaauugcccug	gggcgguuucuccuuuggcacg	gggcgguuucuccuuuggcacguacggaggcaaggcaugcggugaaaaaucucuagcuagccaugcgugccaaaggagaauugcccug	5:26305947..26306035:-
3_21625	-4	0 +/- 1%	7	7	0	0	osa-miR435	uauccgguauuggaguugagg	uuagcuucagaccuauagug	uuagcuucagaccuauagugucguugauaguuuagggacauguuuuauccgguauuggaguugagg	3:18209501..18209567:+
5_29569	-4.6	0 +/- 0%	1	1	0	0	osa-miR1862f	agguugguuuauuuugggaug	ucccaaaauaagccaaccuca	ucccaaaauaagccaaccucauacuaggauguccaaauuuauuguauuagaauaugucauauuuuaauaugagguugguuuauuuugggaug	5:1928638..1928730:+
5_32336	-5.1	0 +/- 0%	3	3	0	0	osa-miR5078	cauuugagcgauggcauucu	aacaccccucguucgaccgug	aacaccccucguucgaccguggcauuuuauagaagcccauuugagcgauggcauucu	5:21907841..21907898:-
12_6208	-6.9	0 +/- 1%	27	27	0	0	osa-miR1863c	uagaaacuuggcugaugcauuacu	uacauguguacacauaagaggcuaaa	uagaaacuuggcugaugcauuacuuuuggagaccaacaugucgauguaaaggguacauguguacacauaagaggcuaaa	12:4869464..4869543:+
6_36840	-7.2	0 +/- 1%	61	61	0	0	osa-miR166b-5p	ugaggggaauguugucuggcuc	gcuaaagagggagccuuuucau	gcuaaagagggagccuuuucauuuugaggggaauguugucuggcuc	6:30327251..30327297:-
1_10727	-8.2	0 +/- 1%	4	4	0	0	osa-miR1861a	ugaucuugaggcagaaacug	aucucuucuucauaaacguuuug	aucucuucuucauaaacguuuugcugguuccaacuuuguguugcauauucuuaggccugaucuugaggcagaaacug	1:15049736..15049813:+
2_19171	-9.5	1 +/- 1%	4	4	0	0	osa-miR2879	gccagauguguuaaaauaaugacc	ugaaaacacguuuuuguggugu	gccagauguguuaaaauaaugaccauaguauguuuuggcaaguuaacuucaaacuggcaugaucuguggugaaaacacguuuuuguggugu	2:18895849..18895940:-

## Sheet: ST5-supplemernary Table S1h
novel miRNAs predicted by miRDeep2				Table S1h: List of Novel and known miRNA predicted by miRDeep2 for library or sample Swarnaprabha-T5 (ST5)
provisional id	miRDeep2 score	estimated probability that the miRNA candidate is a true positive	total read count	mature read count	loop read count	star read count	miRBase miRNA	consensus mature sequence	consensus star sequence	consensus precursor sequence	precursor coordinate
2_7759	9449.5	15 +/- 21%	18535	18534	0	1	-	gggccuguagcucagagg	auuagagcacguggcuac	gggccuguagcucagaggauuagagcacguggcuac	2:816464..816500:+
12_4740	3806	15 +/- 21%	7466	7463	0	3	-	cuguggcuggauugaaucc	guaacaagguagccguagg	guaacaagguagccguaggggaaccuguggcuggauugaaucc	12:20638813..20638856:-
10_712	1967.4	15 +/- 21%	3882	3501	0	381	-	uugccggucauauguaucgaacu	cuucggaauugggcacaguauca	uugccggucauauguaucgaacuaacuucggaauugggcacaguauca	10:20475656..20475704:+
3_12226	1298.5	15 +/- 21%	2552	2534	1	17	-	agggauauaacucagcggu	aguucgagccuaauuaucccu	agggauauaacucagcgguagagugucaccuugacgugguggaagucaucaguucgagccuaauuaucccu	3:35604214..35604285:-
8_19258	754.7	15 +/- 21%	1489	1479	3	7	-	agcucgucgggcuugcugcgguac	gccgagcacgcugcucgccgaguucu	agcucgucgggcuugcugcgguacagaucggcgccgagcacgcugcucgccgaguucu	8:25090056..25090114:+
12_15801	119.8	15+/- 21%	405	405	0	1	-	accgcuucaugaacuuucagg	uacagagagugaaguugauuau	uacagagagugaaguugauuaugaccgcuucaugaacuuucagg	12:26339658..26339702:-
2_8495	75.9	15 +/- 21%	157	152	3	2	-	uuugucuggcauccugaggcuu	agccuaugaugauuagcauauu	agccuaugaugauuagcauauuguuggaauuaccgucagauuaucaaaugacgacauuugucuggcauccugaggcuu	2:26264137..26264215:+
1_6918	74.9	15 +/- 21%	113	113	0	0	-	caaauccugucaucccuacc	agggauguagcgaagcuugguagc	agggauguagcgaagcuugguagcguguuuguuuuggguacaaaaugucacagguucaaauccugucaucccuacc	1:18997667..18997743:-
3_10410	10.3	15 +/- 21%	30	11	5	14	-	aauugcaaguagcugaggcuu	ugccuaugaugacuugcaagauu	ugccuaugaugacuugcaagauuauugccuacauuguuugacaaguaucuuugugauauuaauugcaaguagcugaggcuu	3:12319442..12319523:+
12_4541	9.3	25 +/- 24%	20	17	0	3	-	uaaacucggcucaaucug	gagauugagccgaguuuaauu	uaaacucggcucaaucugaaaaaagagauugagccgaguuuaauu	12:13410138..13410183:-
12_4542	9.3	25 +/- 24%	20	17	0	3	-	uaaacucggcucaaucug	gagauugagccgaguuuaauu	uaaacucggcucaaucugaaaaaagagauugagccgaguuuaauu	12:13410138..13410183:-
2_9425	7.7	27 +/- 23%	15	6	6	3	-	cggggccaguuccggcgg	ggcggauccggucacccg	cggggccaguuccggcggaggguaggccaugcccgccggauucgguagccacgaccuccuugccggcggauccggucacccg	2:15445961..15446043:-
8_19597	3.2	32 +/- 23%	7	6	0	1	-	auuauuugccugcugauucugugc	ccagaaucugagcuagcgu	auuauuugccugcugauucugugccugcugcacuaacagauugaucaguuguguuuguugggccagaaucugagcuagcgu	8:7013310..7013391:-
9_20398	3.2	32 +/- 23%	7	6	0	1	-	auuauuugccugcugauucugugc	ccagaaucugagcuagcgu	auuauuugccugcugauucugugccugcugcacuaacaaauugaucaguuguguuuguugggccagaaucugagcuagcgu	9:115893..115974:+
10_26	3	32 +/- 23%	7	6	0	1	-	auuauuugccugcugauucugugc	ccagaaucugagcuagcgu	auuauuugccugcugauucugugccugcugcacuaacagauugaucaauugugucuguugggccagaaucugagcuagcgu	10:3350463..3350544:+
3_11915	1.6	3 +/- 7%	15	13	2	0	-	aggauccucugacgugaagua	guucacgucagaggauccacu	aggauccucugacgugaaguaagagggacguggucacugacaccugucagugaccacgucaguguguaguucacgucagaggauccacu	3:27636429..27636518:-
4_13055	1.4	3 +/- 7%	155	155	0	0	-	gacgccggcgggggccucgg	gcggucgucgucggcgggcg	gcggucgucgucggcgggcgggcccccgagggcggcgccggccccgggguucgacgacgccggcgggggccucgg	4:30842955..30843030:+
3_10949	1.3	3 +/- 7%	302	302	0	0	-	cguggcggucgacggcgac	cgccggcggcggccgcggc	cgccggcggcggccgcggcgaggcggcguggcggucgacggcgac	3:30327577..30327622:+
8_19544	1.3	3 +/- 7%	52	52	0	0	-	cggcgcggcugcuccggc	ugaggcggcucgugaggu	ugaggcggcucgugagguccauggcgguggcgccgccgcugccgccggcaccggcgcggcugcuccggc	8:4416875..4416944:-
5_15541	1.3	3 +/- 7%	121	121	0	0	-	agagacgugggucacugacguggg	caugucagugacagggggacuuu	agagacgugggucacugacgugggggcccaaccuuugugggucccacaugucagugacagggggacuuu	5:26570103..26570172:-
6_16263	1.2	3 +/- 7%	29	29	0	0	-	uucccgccgcucgccacc	gggcgggcgcgugcuggugcu	gggcgggcgcgugcuggugcuggagcggggcggcgcgcccgcggaguucccgccgcucgccacc	6:26904811..26904875:+
11_4309	1.2	3 +/- 7%	21161	21161	0	0	-	aaguccucguguugcaucccu	aagcgugcuugcgcgagagu	aagcgugcuugcgcgagaguaguacuaggaugggugaccuccuggaaaguccucguguugcaucccu	11:12161590..12161657:+
3_10012	1.2	3 +/- 7%	3	2	0	1	-	agaggugcugaugacuuggau	uccaggaucagaggcuacuuc	agaggugcugaugacuuggauuuuccaggaucagaggcuacuuc	3:506839..506883:+
2_8023	0.9	0 +/- 1%	161	161	0	0	-	ccggcgggggccucggga	ccacucuccccgccaugu	ccacucuccccgccaugugguggcccggcgggggccucggga	2:10337563..10337605:+
2_7950	0.9	0 +/- 1%	19	17	0	2	-	agugccuggacguagacgaugagg	ucuggacguagacgaugagg	agugccuggacguagacgaugaggaaggcgaagaggaggucuggacguagacgaugagg	2:7450181..7450240:+
10_512	0.8	0 +/- 1%	547	547	0	0	-	gaaacuguuuggcugagcuccagc	uggagcugugccaaacaggcccuu	gaaacuguuuggcugagcuccagcuccaggagggguggagcuagagcuggagcugugccaaacaggcccuu	10:14349943..14350014:+
1_6870	0.7	0 +/- 1%	10	9	1	0	-	aauggacugcacguguaaaugagc	ucauuuacgcgugcaguccauuaa	ucauuuacgcgugcaguccauuaagaggaccacauggaaaaaaucgauuuuuccgugcgguucucuuaaauggacugcacguguaaaugagc	1:15442278..15442370:-
9_20413	0.7	0 +/- 1%	28	28	0	0	-	aggaggcagcggggauuc	gcccaucguggccucc	gcccaucguggccucccuaggcaugggggagggaggaggagggaggaggcagcggggauuc	9:1332184..1332245:+
2_8462	0.7	0 +/- 1%	28	28	0	0	-	gcagcccgucggggaagcuggugc	gccagacgucccucgggaucaa	gcagcccgucggggaagcuggugcagaucgagcacgcgcucaccgcggucggauccggccagacgucccucgggaucaa	2:25454514..25454593:+
9_21108	0.6	0 +/- 1%	266	266	0	0	-	cugcgggcuccccauccu	gguggugaugucuccuugug	gguggugaugucuccuugugguggcgucggcggcagcgcuggccacugcugcgggcuccccauccu	9:1488923..1488989:-
8_19131	0.5	0 +/- 1%	27	27	0	0	-	aaacgauuugguacugugagguau	uccuuaugguaccaaaucguuaga	uccuuaugguaccaaaucguuagaucaaacuaucggaaacgauuugguacugugagguau	8:18656533..18656593:+
3_10497	0.5	0 +/- 1%	28	28	0	0	-	gcagcccgucggggaagcuggugc	auauuggucucugacgcgcucgugu	auauuggucucugacgcgcucguguggcuuccguuccgcugcugcagcccgucggggaagcuggugc	3:15420365..15420432:+
3_11475	0.5	0 +/- 1%	25	25	0	0	-	cugcacugccucuucccuggg	ugugugaggagcaggcc	cugcacugccucuucccugggccaucgcgucugugugaggagcaggcc	3:8396625..8396673:-
10_474	0.5	0 +/- 1%	154	153	0	1	-	uggccggugaagaaaaccucgauu	uuucggggcugaucggccgccgcu	uggccggugaagaaaaccucgauuaaaaacaccaucuuucggggcugaucggccgccgcu	10:11579843..11579903:+
1_7204	0.4	0 +/- 1%	21	21	0	0	-	gggagggaagcggauggg	cauggcuccgccuccg	cauggcuccgccuccgaugcugcgguuggaacccgagguggacgagagagagcuaggggagggaagcggauggg	1:32470342..32470416:-
4_12248	0.4	0 +/- 1%	91	91	0	0	-	ccguggcgguugacggcg	cuuaaucggcaaggaggug	ccguggcgguugacggcggugaccggcggcgguugaggcgaaggcacagcuuaaucggcaaggaggug	4:194954..195022:+
9_20696	0.4	0 +/- 1%	42	42	0	0	-	uccucgccgggagcucca	gagcuccacacgcuccug	uccucgccgggagcuccagcaccagcguuuccuuccucaccuggagcuccacacgcuccug	9:11862553..11862614:+
2_7856	0.4	0 +/- 1%	84	75	8	1	-	gacggcucucagacgaacgggu	cagaagugccgagagagacg	gacggcucucagacgaacgggugcucugccgaucuauuccaugggcgagccacccuuugcagaagugccgagagagacg	2:4183155..4183234:+
1_5580	0.4	0 +/- 1%	9	8	0	1	-	aaaaccuaggacuggauaggacgu	acguccuauccaguccuaggu	aaaaccuaggacuggauaggacguuucauaguacaaugacucugagucauuguacuaugaaacguccuauccaguccuaggu	1:20316627..20316709:+
1_6943	0.3	0 +/- 1%	9	8	0	1	-	aaaaccuaggacuggauaggacgu	acguccuauccaguccuaggu	aaaaccuaggacuggauaggacguuucauaguacaaugacucagagucauuguacuaugaaacguccuauccaguccuaggu	1:20316630..20316712:-
6_16860	0.3	0 +/- 1%	18	18	0	0	-	gauuacggggcucaguagcgug	ggucaacugaguuucgguacgguuga	ggucaacugaguuucgguacgguugauaaccagaggagacgugguucugcgauuacggggcucaguagcgug	6:15694763..15694835:-
8_19536	0.2	0 +/- 1%	15	15	0	0	-	aggacuauggcuuuccggucgggg	ccgaucccaaccuuuaguucucc	ccgaucccaaccuuuaguucuccgggacaggcaacuucuccaguuaggacuauggcuuuccggucgggg	8:3956659..3956728:-
9_20695	0.2	0 +/- 1%	42	42	0	0	-	uccucgccgggagcucca	cagcucccuccgcgcg	cagcucccuccgcgcgcggccgccguuggcucugccugccgccguugacgccgcugcguccucgccgggagcucca	9:11862495..11862571:+
5_15542	0.2	0 +/- 1%	122	121	0	1	-	agagacgugggucacugacguggg	uggaucgcgcuccucugacgu	uggaucgcgcuccucugacguaaagucagagagacgugggucacugacguggg	5:26570148..26570201:-
5_14921	0.2	0 +/- 1%	571	571	0	0	-	caguaggagggcgcggcggc	ugauggcgccguaggcgagg	caguaggagggcgcggcggccaggccgucggugaagagcaugaaguaguugguggagaaggccggggugauggcgccguaggcgagg	5:64701..64788:-
11_2662	0.2	0 +/- 1%	123	123	0	0	-	accggaagcgagaauguc	ugccggucucgacuggucc	ugccggucucgacugguccaucaaugaccggaagcgagaauguc	11:11482368..11482412:-
4_13878	0.2	0 +/- 1%	42	42	0	0	-	uccucgccgggagcucca	cagcucccuccgcgcg	cagcucccuccgcgcgcggccgccguuggcucugccugccgccguugacgccgcugcguccucgccgggagcucca	4:26160490..26160566:-
4_13013	0.2	0 +/- 1%	36	36	0	0	-	agaagcuguggacuguuuggggc	uccagcuucuccagcuucuga	uccagcuucuccagcuucugacuucuuaguucauuuuucagaaucagaagcuguggacuguuuggggc	4:29358793..29358861:+
4_12942	0.2	0 +/- 1%	96	95	0	1	-	uaggccugaugccacgucacuguu	gaugcuaugaucaggccgagac	uaggccugaugccacgucacuguuagccacgagcauugagcugugaugcuaugaucaggccgagac	4:27239126..27239192:+
8_19535	0.1	0 +/- 1%	15	15	0	0	-	aggacuauggcuuuccggucgggg	ugggaggauggaggagcauaggagagu	aggacuauggcuuuccggucggggucgccaugagaaguggcuugggaggauggaggagcauaggagagu	8:3956614..3956683:-
6_16833	0.1	0 +/- 1%	25	25	0	0	-	aguuuccgucucuuagagcaugug	cauucgugagagugugaaugugg	aguuuccgucucuuagagcauguguuaggugacgcauucgugagagugugaaugugg	6:12925925..12925982:-
7_17577	0.1	0 +/- 1%	36	36	0	0	-	uggcugugaugaauuuggcu	ccgaggauuucaugccaagca	ccgaggauuucaugccaagcaugcagcacccucuugaugggagguguggucucauguggcugugaugaauuuggcu	7:6118561..6118637:+
4_14022	0.1	0 +/- 1%	42	42	0	0	-	uccucgccgggagcucca	cagcucccuccgcgcg	cagcucccuccgcgcgcggccgccguugacucugccugccaccguugacgccgcugcguccucgccgggagcucca	4:31589068..31589144:-
2_9645	0	0 +/- 1%	458	458	0	0	-	uuugcaagaucagcuucuuguuu	gcaaucggcauauggucugccaucu	uuugcaagaucagcuucuuguuuggaucucgagcacacgcacacgguccaggcaaucggcauauggucugccaucu	2:23768891..23768967:-
2_8608	0	0 +/- 1%	20	20	0	0	-	auuacccugucgucgacuacgugu	augucgacggcagcuagauagguugucc	auuacccugucgucgacuacguguugguguccgugccgccaugucgacggcagcuagauagguugucc	2:29415724..29415792:+
3_11311	0	0 +/- 1%	10	8	0	2	-	acauguccaaggugcugcacaccc	agcgcggaccgcgccgagacg	acauguccaaggugcugcacacccagauugaggagagcgcggaccgcgccgagacg	3:2808654..2808710:-
4_12307	0	0 +/- 1%	130	130	0	0	-	cccaaggaagcugacgagc	uuggcaacuuuccuugggac	uuggcaacuuuccuugggacacuaggcaugucagaaggcuuccaugcgaaaaugucuuuguuggcccaaggaagcugacgagc	4:4151100..4151183:+
4_13275	0	0 +/- 1%	73	73	0	0	-	cggugcggaucuugguggc	cgcagaucuggcgguggg	cggugcggaucuugguggcauggagcaggacgacgcagaucuggcgguggg	4:3787560..3787611:-
9_20986	0	0 +/- 1%	1857	1857	0	0	-	uccucaguuuggauugcagg	cacaauuaagccaggcugucacuc	uccucaguuuggauugcaggccccgcaaccuuccugcacgaggcaggaauugcuaggcacacaauuaagccaggcugucacuc	9:20720488..20720571:+
mature miRBase miRNAs detected by miRDeep2
tag id	miRDeep2 score	estimated probability that the miRNA is a true positive	total read count	mature read count	loop read count	star read count	mature miRBase miRNA	consensus mature sequence	consensus star sequence	consensus precursor sequence	precursor coordinate
3_11990	4439.7	15 +/- 21%	21708	21623	0	385	osa-miR166j-5p	ucggaccaggcuucauucccc	gaaugacguccggucuga	gaaugacguccggucugaagaucgccguccccaggcgguggcuucggaccaggcuucauucccc	3:30392797..30392861:-
2_9043	80.8	15 +/- 21%	158	83	1	74	osa-miR156i	uugacagaagagagugagcac	gcucacuccucuuucugucacc	uugacagaagagagugagcacacggcgugauggccggcauaaaaucuaucccguccucgccgcgugcucacuccucuuucugucacc	2:4512907..4512994:-
6_16659	36.7	15 +/- 21%	72	46	0	26	osa-miR1320-5p	uggaacggaggaauuuuauagg	uguaaaauucauucguuccaau	uggaacggaggaauuuuauaggauuuuugcgggaauuuuaacagauuccuguaaaauucauucguuccaau	6:5073519..5073590:-
11_2729	15	15 +/- 21%	28	16	0	12	osa-miR535-5p	ugacaacgagagagagcacgc	gugcuuucucccguugucacu	ugacaacgagagagagcacgccggugcggcggucacggugagccggcccgcggcggcguaccugcgugcuuucucccguugucacu	11:16290532..16290618:-
4_12990	12.2	15 +/- 21%	24	23	0	1	osa-miR171h	uuugguauuguuucggcucaug	ugagccgaaccaauaucacu	uuugguauuguuucggcucaugucguucacacagaugugagccgaaccaauaucacu	4:28482472..28482529:+
2_9664	10.6	15 +/- 21%	20	12	0	8	osa-miR156j-5p	ugcucacugcucugucugucauc	ugacagaagagagugagcac	ugacagaagagagugagcacacggccgggcggaacggcaccggcggaugugccgucgcggccgcgugcucacugcucugucugucauc	2:24119994..24120082:-
4_12997	6.5	26 +/- 23%	13	12	0	1	osa-miR399j	ugccaaaggagaguugcccu	gggcuccucucucuuggcagg	gggcuccucucucuuggcagggagcaugugaagucuuuuguagcucacucauuuucagcccucugccaaaggagaguugcccu	4:28873132..28873215:+
4_14026	5.8	24 +/- 23%	11	10	0	1	osa-miR171c-5p	ugauugagccgugccaauauc	auauuggugcgguucaauc	auauuggugcgguucaaucagaaagcuugugcuccgaaggcgaggggcuccacucuuugauugagccgugccaauauc	4:31713481..31713559:-
10_59	1.5	3 +/- 7%	40	40	0	0	osa-miR1862d	acuagguuuguuuauuuugggacg	ucccaaaauaaacaaagcuaguac	ucccaaaauaaacaaagcuaguacggggauguggcacuuccuaguccuguacuagguuuguuuauuuugggacg	10:4833649..4833723:+
2_9871	1.5	3 +/- 7%	137	137	0	0	osa-miR164d	uggagaagcagggcacgugc	augugcgcuccuucuccagc	uggagaagcagggcacgugcucgacggcggggcuggcuggccggccggcuugcagcaugugcgcuccuucuccagc	2:33143574..33143650:-
7_18350	1.4	3 +/- 7%	1208	1173	0	35	osa-miR398b	uguguucucaggucgccccug	cgagcugggaacacacggu	cgagcugggaacacacggugaugaggcggucuggucuuucguguguucucaggucgccccug	7:14598626..14598688:-
10_1298	1.2	3 +/- 7%	4854	4854	0	0	osa-miR166d-3p	ucggaccaggcuucauucccc	ggaaugucgucuggccugaga	ggaaugucgucuggccugagaucguaccacagugguggguacacguggacggucucggaccaggcuucauucccc	10:14483304..14483379:-
8_19288	1.2	3 +/- 7%	136	136	0	0	osa-miR160f-5p	ugccuggcucccugaaugcc	cauugagggagucaugcagg	ugccuggcucccugaaugccauccgagaagcgugccgcuguggccggcugcuuccugguuggcauugagggagucaugcagg	8:24396891..24396973:+
3_10109	1.1	3 +/- 7%	2931	2917	0	14	osa-miR167d-5p	ugaagcugccagcaugaucug	ucauccggcagcuucaucuuc	ugaagcugccagcaugaucugaaagcaucucaaaccagcgaucagaucauccggcagcuucaucuuc	3:3347691..3347758:+
10_57	1.1	3 +/- 7%	246	246	0	0	osa-miR2102-3p	cggggccgguuccgguguagg	gccggcggaucuagccacccga	cggggccgguuccgguguaggggaggccguggccaccggauccggcauccacgaccuccccgccggcggaucuagccacccga	10:4833400..4833493:+
6_16306	1.1	3 +/- 7%	154	154	0	0	osa-miR160a-5p	ugccuggcucccuguaugcc	cgugcaaggagccaagcaug	ugccuggcucccuguaugccacucauguagcccaauccaugguguguuuggaugcuguggguggcgugcaaggagccaagcaug	6:28081048..28081132:+
11_1757	1.1	3 +/- 7%	137	137	0	0	osa-miR1862e	cuagauuuguuuauuuugggacgg	aucccaaaaugaaaaaaucuagua	aucccaaaaugaaaaaaucuaguacauuauguguuugacauauccuguacuagauuuguuuauuuugggacgg	11:2523241..2523314:+
4_12734	1	3 +/- 7%	44	39	0	5	osa-miR1868	aagcgugcucacggaaaacgaggg	uccucguuuuccguaaacacgcuu	aagcgugcucacggaaaacgagggagcagccaaggcauuguucuuaccgguuuaugaauuggcuacuuccucguuuuccguaaacacgcuu	4:19715485..19715576:+
2_9007	1	3 +/- 7%	154	154	0	0	osa-miR160a-5p	ugccuggcucccuguaugcc	cgugcaaggagccaagcaug	ugccuggcucccuguaugccacacauguagaccaacccauggugucugguugccuacuggguggcgugcaaggagccaagcaug	2:3511585..3511669:-
3_10056	1	3 +/- 7%	298	238	0	60	osa-miR528-5p	uggaaggggcaugcagagg	ccugugcuugccucuuccauu	uggaaggggcaugcagaggagcaggagauucaguuugaagcuggacuucacuuuugccucucucuccugugcuugccucuuccauu	3:1667329..1667415:+
6_17263	0.9	0 +/- 1%	133	133	0	0	osa-miR1861j	cggucuugaggcaggaacug	guuccugucccaagacugag	cggucuugaggcaggaacugaguaguuggugaacucgcucuauguuguucguucacucgcgacacgguuccugucccaagacugag	6:27238197..27238283:-
8_19787	0.8	0 +/- 1%	133	133	0	0	osa-miR1861j	cggucuugaggcaggaacug	guuccugucccaaggcuaag	cggucuugaggcaggaacugaguaguuggugaacucgcucuauguuguucguucacucgcgacacaguuccugucccaaggcuaag	8:15132737..15132823:-
6_16372	0.7	0 +/- 1%	31	31	0	0	osa-miR397a	uugagugcagcguugaugaaca	aucaucagcgcuucacucaauc	uugagugcagcguugaugaacaacgguaaccgguccauguugaugcgcauuuggccggugaucugaucaucaucagcgcuucacucaauc	6:28489797..28489887:+
5_14460	0.6	0 +/- 1%	1499	1499	0	0	osa-miR1425-5p	uaggauucaauccuugcugcu	cagcaagaacuggaucuuaau	uaggauucaauccuugcugcuaaauguauugcuuauauucagcaauauaauguucagcagcaagaacuggaucuuaau	5:8862161..8862239:+
2_9038	0.5	0 +/- 1%	18	18	0	0	osa-miR2863b	ucguuuauuuggacuagagug	cacuaguucaacuaaaugaac	cacuaguucaacuaaaugaacuaaauuucacuuuuagaaucacaaaaaaugaaauguaguucguuuauuuggacuagagug	2:4195673..4195754:-
2_8518	0.5	0 +/- 1%	99	99	0	0	osa-miR394	uuggcauucuguccaccucc	aggugggcauacugccaaug	uuggcauucuguccaccuccuugucgaauccucagagacagaaaucucauaucuguugaucuuggaggugggcauacugccaaug	2:27148166..27148251:+
4_12731	0.4	0 +/- 1%	20	20	0	0	osa-miR1423-5p	aggcaacuacacguugggcgcucg	aggcccauaccguguuuccacugcccac	aggcccauaccguguuuccacugcccacccaacccauagcacaacacuaguauuugggaggcaacuacacguugggcgcucg	4:19715078..19715160:+
8_18895	0.2	0 +/- 1%	10	10	0	0	osa-miR171b	ugauugagccgugccaauauc	uauuggggcgguucaaucaga	uauuggggcgguucaaucagaaagcuugugcuccggaagcgaggagcucuacucuuuugauugagccgugccaauauc	8:5369164..5369242:+
10_4	0	0 +/- 1%	9	6	0	3	osa-miR1846a-5p	agugaggaggccggggccgcugga	uccggugaccccguucuccucgcc	agugaggaggccggggccgcuggauccggugaccccguucuccucgcc	10:529305..529353:+
7_18169	0	0 +/- 1%	11	9	2	0	osa-miR6250	ucguccucucuugcuccuu	uuugcaagaaggggauagauc	ucguccucucuugcuccuuaagguuggggcaccaauaucuccauggugucaccaucuuugcaagaaggggauagauc	7:2030417..2030494:-
8_19788	-0.4	0 +/- 1%	133	133	0	0	osa-miR1861j	cggucuugaggcaggaacug	ucucuucuucauaaccguu	ucucuucuucauaaccguucugcugguuccaacuucguguugcauauucuuaggcccggucuugaggcaggaacug	8:15132803..15132879:-
2_9647	-0.5	0 +/- 1%	66	66	0	0	osa-miR827	uuagaugaccaucagcaaac	ucucugguucauuugagg	uuagaugaccaucagcaaacaaguucgugagacgcaugcaugguuucgucgauucucugguucauuugagg	2:23901117..23901188:-
1_6632	-0.6	0 +/- 1%	169	169	0	0	osa-miR319b	uuggacugaagggugcucccu	auagcgaagcuuagcagaugagu	auagcgaagcuuagcagaugagugaaugaagcgggagguaacguuccgaucucgcgccgucuuugcuuggacugaagggugcucccu	1:6677578..6677665:-
11_2925	-0.6	0 +/- 1%	8	6	0	2	osa-miR1846a-5p	agugaggaggccggggccgcugga	gugaccccguucuccucgccgg	agugaggaggccggggccgcuggauccagugaccccguucuccucgccgg	11:27715851..27715901:-
8_19185	-0.7	0 +/- 1%	83	83	0	0	osa-miR156e	uugacagaagagagugagcac	ucucgcuccuauguggcua	ucucgcuccuauguggcuaugucugucuaccuaaugguuuucuguuuucuugguuuugggugguggcaguugacagaagagagugagcac	8:21478162..21478252:+
8_19189	-0.7	0 +/- 1%	83	83	0	0	osa-miR156e	uugacagaagagagugagcac	ucucgcuccuauguggcua	ucucgcuccuauguggcuaugucugucuaccuaaugguuuucuguuuucuugguuuugggugguggcaguugacagaagagagugagcac	8:21491164..21491254:+
4_13330	-1	0 +/- 1%	17	17	0	0	osa-miR530-3p	aggugcagaggcagaugcaac	uguuccuggucucuuccuga	uguuccuggucucuuccugaucccuaggugcagaggcagaugcaac	4:8303545..8303591:-
4_12998	-1	0 +/- 1%	12	12	0	0	osa-miR399j	ugccaaaggagaguugcccu	gacucagcuuaaggcuaa	ugccaaaggagaguugcccuaaaacuggacucagcuuaaggcuaa	4:28873195..28873240:+
3_10933	-1.1	0 +/- 2%	9	9	0	0	osa-miR171f-3p	ugauugagccgugccaauauc	uaugcaguaugguuuuguuugg	uaugcaguaugguuuuguuuggucugauugagccgugccaauauc	3:30027845..30027890:+
10_635	-1.1	0 +/- 2%	4854	4854	0	0	osa-miR166f	ucggaccaggcuucauucccc	aggaugauuugugcaagguuuuuca	aggaugauuugugcaagguuuuucauuccucucauccgugggaucucggaccaggcuucauucccc	10:19987198..19987264:+
10_1382	-1.5	0 +/- 2%	34	34	0	0	osa-miR5504	agugacgggaggacugcaagguuc	ucguuggagcuuguucuguuauuuu	ucguuggagcuuguucuguuauuuuauuugcacugccguaggaaauacacagugacgggaggacugcaagguuc	10:17228173..17228247:-
6_17264	-2.1	0 +/- 1%	133	133	0	0	osa-miR1861j	cggucuugaggcaggaacug	ucucuucuucauaaacguu	ucucuucuucauaaacguucugcugguuccaacuuuguguugcauauucuuaggcccggucuugaggcaggaacug	6:27238263..27238339:-
1_5403	-2.1	0 +/- 1%	128	128	0	0	osa-miR408-3p	cugcacugccucuucccuggc	ucugagagauggcugguguuguu	ucugagagauggcugguguuguuguugcucccuccccugcacugccucuucccuggc	1:12301776..12301833:+
1_5501	-2.7	0 +/- 1%	10104	10104	0	0	osa-miR159a.2	uuuggauugaagggagcucug	gagcugcaucaacccuacau	gagcugcaucaacccuacauggacccucuuuggauugaagggagcucug	1:17682135..17682184:+
10_761	-2.9	0 +/- 1%	9	9	0	0	osa-miR171f-3p	ugauugagccgugccaauauc	agagugcaugaaucugaugcagu	agagugcaugaaucugaugcagucucaguguaguaugcuccaugcuggaacuucugauugagccgugccaauauc	10:21237362..21237437:+
12_2974	-3	0 +/- 1%	3	3	0	0	osa-miR1846a-5p	agugaggaggccggggcc	ccccggucugcucgcugg	agugaggaggccggggccgcugaauccggugaccccggucugcucgcugg	12:270798..270848:+
6_17243	-3.5	0 +/- 1%	3	3	0	0	osa-miR5814	aaucaaguuaggaaccaugcaagu	uugcaagauuucuaacuugagugc	aaucaaguuaggaaccaugcaaguuguuuaugaguugugcccucugugccuagcgccauagaugacuugcaagauuucuaacuugagugc	6:26661356..26661446:-
2_9860	-3.7	0 +/- 1%	8	8	0	0	osa-miR166h-5p	ggaauguuggcuggcucgagg	ccgugcucuucuucauuaaauuc	ccgugcucuucuucauuaaauucauuggccaugguggcuuguggggaauguuggcuggcucgagg	2:32435259..32435324:-
2_9106	-3.7	0 +/- 1%	3	3	0	0	osa-miR5340	ugaugacguggaugaauuucaaac	cugaagauuuauucauaucaucaug	cugaagauuuauucauaucaucaugaguaaauuauuuuacuugugaugacguggaugaauuucaaac	2:5683386..5683453:-
8_19451	-4.3	0 +/- 0%	3	3	0	0	osa-miR1429-3p	uugcacggguuuguauguugc	agcaugagagacacgagaaca	uugcacggguuuguauguugcagacgcagcaugagagacacgagaaca	8:2036925..2036973:-
12_3096	-8.7	0 +/- 1%	5	5	0	0	osa-miR1863c	uagaaacuuggcugaugcauuacu	uacauguguacacauaagaggcuaaa	uagaaacuuggcugaugcauuacuuuuggagaccaacaugucgauguaaaggguacauguguacacauaagaggcuaaa	12:4869464..4869543:+
1_6739	-13.1	0.00 +/- 0.01	113	113	0	0	osa-miR159e	auuggauugaagggagcucc	cucucucucucucucucuuug	auuggauugaagggagcuccucuagcuacaucucugucaucucucucucucucucucuuug	1:9760677..9760738:-
