# Supplementary material for: Identification of microRNAs That Provide a Low Light Stress Tolerance-Mediated Signaling Pathway during Vegetative Growth in Rice
Source: Plants (Basel). 2022 Sep 28;11(19):2558. doi: 10.3390/plants11192558 (PMC9614602; doi:10.3390/plants11192558)
Supplement: Supplementary file 1 [file plants-11-02558-s001.zip › Table S2(a-j)-List of DE-miRNAs.xlsx]

## Sheet: IT1 vs IC
Table S2a: List of differentially expressed miRNA in IT1 as compared to IR8 control (IT1 vs IC)
miRNA_ID	logFC	logCPM	PValue	FDR	Significance	Regulation
11:12094127..12094194:+	-18.7138	16.7269	4.0473e-24	2.27661e-22	Yes	Down
11:12096485..12096552:+	-18.7138	16.7269	4.0473e-24	2.27661e-22	Yes	Down
11:12151015..12151082:+	-18.7138	16.7269	4.0473e-24	2.27661e-22	Yes	Down
11:12161590..12161657:+	-18.7138	16.7269	4.0473e-24	2.27661e-22	Yes	Down
osa-miR166c-3p	-16.6523	14.669	3.05151e-20	1.14432e-18	Yes	Down
4:9136100..9136146:+	-16.5463	14.4786	4.82736e-20	1.55165e-18	Yes	Down
10:20475657..20475704:+	-15.3393	13.4929	8.95875e-18	2.51965e-16	Yes	Down
6:15694763..15694835:-	-12.2335	8.83226	5.78982e-12	1.00208e-10	Yes	Down
3:7103398..7103477:-	-12.087	10.4894	1.08123e-11	1.73769e-10	Yes	Down
5:26570148..26570201:-	-11.9545	8.74075	1.88593e-11	2.8289e-10	Yes	Down
osa-miR160b-5p	-11.7884	9.60577	3.82454e-11	4.78067e-10	Yes	Down
2:20655589..20655646:+	-11.5929	9.63807	8.7612e-11	1e-09	Yes	Down
4:27239126..27239192:+	-10.8678	7.86902	1.87516e-09	1.91778e-08	Yes	Down
3:2486734..2486801:-	-10.6689	8.43944	4.29048e-09	3.90873e-08	Yes	Down
osa-miR319b	-10.2541	8.44707	2.4e-08	1.79921e-07	Yes	Down
8:18656536..18656590:+	-9.01027	5.88961	3.38925e-06	2.11828e-05	Yes	Down
3:27613099..27613180:-	-8.78447	6.50951	7.72941e-06	4.70031e-05	Yes	Down
8:1620416..1620496:+	-8.64186	5.94922	1.28701e-05	7.62048e-05	Yes	Down
osa-miR166h-5p	-7.76039	6.60264	0.000285964	0.00123734	Yes	Down
5:3009739..3009827:-	-7.70407	6.00016	0.000341383	0.00142243	Yes	Down
osa-miR171e-3p	-7.58438	6.932	0.0004943	0.00188504	Yes	Down
7:16891436..16891522:-	-7.15093	4.91285	0.0017497	0.00605665	Yes	Down
osa-miR1846a-5p	-7.15093	5.05511	0.0017497	0.00605665	Yes	Down
osa-miR2863b	-7.15093	6.82086	0.0017497	0.00605665	Yes	Down
12:20588238..20588285:-	-7.0641	4.64888	0.00222005	0.00745539	Yes	Down
8:25090056..25090114:+	-6.97171	5.93472	0.00368003	0.0113426	Yes	Down
4:25386653..25386716:+	-6.87299	4.96247	0.00481584	0.0144475	Yes	Down
1:25390913..25390968:+	-6.65265	5.80095	0.00856416	0.0226698	Yes	Down
6:30594726..30594808:-	-6.65265	4.50334	0.00856416	0.0226698	Yes	Down
1:15442278..15442370:-	-6.52842	5.87773	0.0116671	0.0298307	Yes	Down
osa-miR398b	-4.09766	11.3649	2.32441e-05	0.000124522	Yes	Down
osa-miR528-5p	-3.69074	11.5516	7.31322e-05	0.000382668	Yes	Down
osa-miR156b-5p	-3.2607	8.73872	0.0012235	0.0045129	Yes	Down
12:26339658..26339702:-	-1.66994	11.767	1.21008e-14	2.47516e-13	Yes	Down
2:7940659..7940718:+	6.42494	4.48318	0.0116671	0.0298307	Yes	Up
9:1802159..1802217:-	6.42494	5.48215	0.0116671	0.0298307	Yes	Up
11:15289114..15289200:+	6.54907	5.38203	0.00856416	0.0226698	Yes	Up
1:18997667..18997743:-	6.54907	5.12762	0.00856416	0.0226698	Yes	Up
6:13624967..13625053:+	6.54907	5.12762	0.00856416	0.0226698	Yes	Up
7:16338728..16338814:+	6.54907	5.38203	0.00856416	0.0226698	Yes	Up
osa-miR1429-3p	6.54907	5.82327	0.00856416	0.0226698	Yes	Up
osa-miR156j-5p	6.54907	6.48548	0.00856416	0.0226698	Yes	Up
osa-miR390-5p	6.54907	5.67841	0.00856416	0.0226698	Yes	Up
6:12925925..12925982:-	6.66336	6.67933	0.00637942	0.0188865	Yes	Up
12:6898003..6898087:-	6.76926	4.71191	0.00481584	0.0144475	Yes	Up
1:32470342..32470416:-	6.86792	5.40052	0.00368003	0.0113426	Yes	Up
7:25572265..25572315:+	6.96025	5.18033	0.00368003	0.0113426	Yes	Up
osa-miR1871	6.96025	5.91241	0.00368003	0.0113426	Yes	Up
osa-miR1849	7.04703	5.81777	0.00284366	0.0092728	Yes	Up
osa-miR1863c	7.04703	6.33733	0.00284366	0.0092728	Yes	Up
5:25658249..25658339:-	7.12889	5.81677	0.00222005	0.00745539	Yes	Up
9:22353355..22353434:+	7.27986	5.69722	0.00139115	0.00504855	Yes	Up
osa-miR2102-3p	7.31032	5.53854	0.00111513	0.00418174	Yes	up
11:23606754..23606836:-	7.59993	5.71484	0.0004943	0.00188504	Yes	Up
10:21756597..21756679:+	7.65623	5.77088	0.00040966	0.00161708	Yes	Up
12:14779086..14779151:-	7.65623	6.90631	0.00040966	0.00161708	Yes	Up
osa-miR171f-3p	7.65623	5.51174	0.00040966	0.00161708	Yes	Up
osa-miR1861j	7.71041	8.5122	0.000341383	0.00142243	Yes	Up
6:28264637..28264719:+	7.81303	7.19928	0.000240716	0.00106198	Yes	Up
8:3956614..3956683:-	7.90883	6.83264	0.000172911	0.000778099	Yes	Up
osa-miR530-3p	7.95445	6.93741	0.000147483	0.000677217	Yes	Up
3:2486735..2486800:-	8.04157	8.0485	0.000108555	0.000508851	Yes	Up
4:5578751..5578841:-	8.12373	5.61854	8.10571e-05	0.000388039	Yes	Up
5:8900559..8900650:+	8.12373	5.61854	8.10571e-05	0.000388039	Yes	Up
8:16365037..16365085:+	8.12373	5.61854	8.10571e-05	0.000388039	Yes	Up
8:16365063..16365150:+	8.12373	5.61854	8.10571e-05	0.000388039	Yes	Up
4:29151578..29151651:+	8.53747	6.34203	1.9987e-05	0.000109685	Yes	Up
4:3787560..3787611:-	8.53747	7.39248	1.9987e-05	0.000109685	Yes	Up
9:11862495..11862571:+	8.56714	6.16269	1.78517e-05	0.00010299	Yes	Up
8:18656535..18656591:+	9.23642	7.12158	1.40708e-06	9.04548e-06	Yes	Up
osa-miR1846b-3p	9.65086	6.65624	2.75404e-07	1.82253e-06	Yes	Up
6:21665050..21665130:+	10.0689	8.05846	5.03666e-08	3.43409e-07	Yes	Up
osa-miR319a-3p.2-3p	10.1496	8.34116	3.58294e-08	2.51926e-07	Yes	Up
8:5524848..5524914:-	10.2072	7.88546	2.80784e-08	2.03795e-07	Yes	Up
4:27239126..27239191:+	10.2536	9.12831	2.4e-08	1.79921e-07	Yes	Up
3:31186098..31186162:-	10.629	7.87148	5e-09	4e-08	Yes	Up
3:31179804..31179868:-	10.643	7.8798	4.69047e-09	3.90873e-08	Yes	Up
3:31181902..31181966:-	10.643	7.8798	4.69047e-09	3.90873e-08	Yes	Up
3:31184000..31184064:-	10.643	7.8798	4.69047e-09	3.90873e-08	Yes	Up
3:31188219..31188283:-	10.643	7.8798	4.69047e-09	3.90873e-08	Yes	Up
12:20660186..20660233:-	11.3155	8.43707	2.85472e-10	3.05863e-09	Yes	Up
5:26570148..26570202:-	11.5675	9.06807	9.79746e-11	1.10221e-09	Yes	Up
1:42634449..42634530:-	11.9177	8.67784	2.2199e-11	2.93811e-10	Yes	Up
osa-miR160a-5p	11.9377	9.65834	2.03225e-11	2.85785e-10	Yes	Up
3:13639028..13639093:-	12.6579	9.22435	9.3922e-13	1.76104e-11	Yes	Up
osa-miR168a-5p	14.0375	11.8785	2.47631e-15	5.5717e-14	Yes	Up
10:20475656..20475704:+	15.2323	13.1714	1.42089e-17	3.55223e-16	Yes	Up
osa-miR166f	17.218	14.2511	2.63424e-21	1.18541e-19	Yes	Up

## Sheet: IT3 vs IC
Table S2b: List of differentially expressed miRNA in IT3 as compared to IR8 control (IT1 vs IC)
miRNA_ID	logFC	logCPM	PValue	FDR	Significance	Regulation
11:12094127..12094194:+	-18.698	16.7269	4.32635e-24	2.43357e-22	Yes	Down
11:12096485..12096552:+	-18.698	16.7269	4.32635e-24	2.43357e-22	Yes	Down
11:12151015..12151082:+	-18.698	16.7269	4.32635e-24	2.43357e-22	Yes	Down
11:12161590..12161657:+	-18.698	16.7269	4.32635e-24	2.43357e-22	Yes	Down
osa-miR166c-3p	-16.6364	14.669	3.26091e-20	1.46741e-18	Yes	Down
12:20638813..20638857:-	-16.3166	14.5668	1.30186e-19	4.88196e-18	Yes	Down
osa-miR167f	15.8106	13.595	1.16285e-18	3.73772e-17	Yes	Up
2:23768888..23768967:-	-14.1642	11.4984	1.43291e-15	4.03007e-14	Yes	Down
2:23768887..23768967:-	12.6256	10.2577	1.07133e-12	2.67832e-11	Yes	Up
10:11579843..11579900:+	-12.4257	10.5072	2.53862e-12	5.71189e-11	Yes	Down
6:15694763..15694835:-	-12.2176	8.83226	6.15887e-12	1.25977e-10	Yes	Down
5:26570148..26570201:-	-11.9386	8.74075	2.03225e-11	3.81047e-10	Yes	Down
osa-miR160d-5p	-11.7759	9.60656	4.04359e-11	6.59026e-10	Yes	Down
osa-miR160b-5p	-11.7725	9.60577	4.10061e-11	6.59026e-10	Yes	Down
10:11579843..11579903:+	11.0249	8.85029	1e-09	1.45167e-08	Yes	Up
12:13410141..13410184:+	10.8891	9.35373	1.69245e-09	2.38e-08	Yes	Up
4:27239126..27239192:+	-10.852	7.86902	2e-09	2.61403e-08	Yes	Down
osa-miR156g-5p	10.8347	7.62652	2.13668e-09	2.67085e-08	Yes	Up
osa-miR160c-5p	10.7717	9.63092	2.79786e-09	3.31325e-08	Yes	Up
3:31179809..31179868:-	10.6439	8.3487	4.69047e-09	4.58851e-08	Yes	Up
3:31181907..31181966:-	10.6439	8.3487	4.69047e-09	4.58851e-08	Yes	Up
3:31184005..31184064:-	10.6439	8.3487	4.69047e-09	4.58851e-08	Yes	Up
3:31188224..31188283:-	10.6439	8.3487	4.69047e-09	4.58851e-08	Yes	Up
3:31186103..31186162:-	10.6227	8.3352	5.13437e-09	4.76373e-08	Yes	Up
5:64704..64785:-	-10.6157	8.83092	5.29304e-09	4.76373e-08	Yes	Down
osa-miR319a-3p.2-3p	10.5191	8.34116	8e-09	6.9e-08	Yes	Up
4:27239126..27239191:+	10.3992	9.12831	1.28034e-08	1.06695e-07	Yes	Up
osa-miR319b	-10.2383	8.44707	2.4943e-08	2.00435e-07	Yes	Down
5:26570103..26570172:-	10.031	7.9625	5.75113e-08	4.31335e-07	Yes	Up
5:26570148..26570202:-	10.031	9.06807	5.75113e-08	4.31335e-07	Yes	Up
5:64702..64787:-	9.9423	8.08916	8.31076e-08	6.032e-07	Yes	Up
8:18656535..18656591:+	9.87198	7.12158	1.11188e-07	7.58101e-07	Yes	Up
osa-miR1868	-9.87183	8.34272	1.11188e-07	7.58101e-07	Yes	Down
1:42634449..42634530:-	9.85992	8.67784	1.16873e-07	7.73422e-07	Yes	Up
osa-miR156b-5p	-9.79391	8.73872	1.50888e-07	9.7e-07	Yes	Down
11:19396177..19396257:+	9.62359	9.31442	2.91758e-07	1.82349e-06	Yes	Up
osa-miR1423-5p	-9.39709	8.54299	7.43944e-07	4.524e-06	Yes	Down
3:13639028..13639093:-	9.28779	9.22435	1.1295e-06	6.51635e-06	Yes	Up
8:5524848..5524914:-	9.28779	7.88546	1.1295e-06	6.51635e-06	Yes	Up
osa-miR171b	9.15591	6.2351	1.90992e-06	1.07433e-05	Yes	Up
8:18656536..18656590:+	-8.99442	5.88961	3.38925e-06	1.85995e-05	Yes	Down
osa-miR1846b-5p	-8.92301	6.98144	4.82427e-06	2.52433e-05	Yes	Down
osa-miR530-3p	8.89732	6.93741	4.82427e-06	2.52433e-05	Yes	Up
2:29415724..29415792:+	-8.84788	8.08236	6.37378e-06	3.25932e-05	Yes	Down
3:27613099..27613180:-	-8.76863	6.50951	8.53121e-06	4.26561e-05	Yes	Down
12:15824557..15824647:+	8.6396	6.58132	1.28701e-05	6.29518e-05	Yes	Up
8:1620416..1620496:+	-8.62601	5.94922	1.4326e-05	6.85821e-05	Yes	Down
osa-miR166b-5p	8.32561	6.53496	4.12497e-05	0.000193358	Yes	Up
3:25953958..25954037:-	8.17799	6.43411	7.03917e-05	0.000323227	Yes	Up
osa-miR171h	8.1386	6.39421	8.10571e-05	0.000364757	Yes	Up
4:16969335..16969422:-	8.09811	5.8573	9.36436e-05	0.000413133	Yes	Up
8:16344876..16344955:+	-8.04288	6.4708	0.000108555	0.000469709	Yes	Down
4:194954..195022:+	8.01354	6.60122	0.000126293	0.000536148	Yes	Up
osa-miR1846b-3p	7.9237	6.65624	0.000172911	0.000707362	Yes	Up
osa-miR1846c-5p	7.9237	6.26846	0.000172911	0.000707362	Yes	Up
1:20588441..20588513:+	-7.79878	6.45121	0.000240716	0.000967164	Yes	Down
osa-miR166h-5p	-7.74458	6.60264	0.000285964	0.0011288	Yes	Down
5:3009739..3009827:-	-7.68826	6.00016	0.000341383	0.00132433	Yes	Down
11:15289114..15289200:+	7.67109	5.38203	0.00040966	0.00146307	Yes	Up
1:18693810..18693896:-	7.67109	5.12762	0.00040966	0.00146307	Yes	Up
2:10873083..10873148:+	7.67109	5.56498	0.00040966	0.00146307	Yes	Up
6:13624967..13625053:+	7.67109	5.12762	0.00040966	0.00146307	Yes	Up
7:16338728..16338814:+	7.67109	5.38203	0.00040966	0.00146307	Yes	Up
6:28264637..28264719:+	7.5562	7.19928	0.00059992	0.00207665	Yes	Up
8:9193745..9193816:+	7.5562	5.14713	0.00059992	0.00207665	Yes	Up
4:3787560..3787611:-	7.49513	7.39248	0.000732646	0.00249766	Yes	Up
2:15842982..15843043:+	7.43136	4.99827	0.000900683	0.0029802	Yes	Up
osa-miR1871	7.36465	5.91241	0.000900683	0.0029802	Yes	Up
6:12912303..12912379:+	-7.36808	6.04457	0.00111513	0.0036363	Yes	Down
osa-miR1849	7.22118	5.81777	0.00139115	0.00434736	Yes	Up
osa-miR1863c	7.22118	6.33733	0.00139115	0.00434736	Yes	Up
osa-miR390-5p	7.22118	5.67841	0.00139115	0.00434736	Yes	Up
7:16891436..16891522:-	-7.13516	4.91285	0.00222005	0.00666015	Yes	Down
6:12925925..12925982:-	7.06185	6.67933	0.00222005	0.00666015	Yes	Up
8:26950856..26950948:+	7.06185	4.67761	0.00222005	0.00666015	Yes	Up
12:20588238..20588285:-	-7.04834	4.64888	0.00284366	0.00841873	Yes	Down
8:25090056..25090114:+	-6.95595	5.93472	0.00368003	0.00997598	Yes	Down
12:17004735..17004816:+	6.88272	5.22713	0.00368003	0.00997598	Yes	Up
3:22103070..22103146:+	6.88272	5.22713	0.00368003	0.00997598	Yes	Up
3:22103122..22103181:+	6.88272	4.84078	0.00368003	0.00997598	Yes	Up
3:33130656..33130739:+	6.88272	4.71034	0.00368003	0.00997598	Yes	Up
8:18551115..18551178:+	6.88272	5.01132	0.00368003	0.00997598	Yes	Up
osa-miR1429-3p	6.88272	5.82327	0.00368003	0.00997598	Yes	Up
osa-miR827	2.61276	9.98947	0.0038472	0.010305	Yes	Up
4:25386653..25386716:+	-6.85725	4.96247	0.00481584	0.0125996	Yes	Down
osa-miR171g	6.78406	4.90933	0.00481584	0.0125996	Yes	Up
6:13329846..13329929:+	-6.75129	4.86642	0.00637942	0.0164985	Yes	Down
1:25390913..25390968:+	-6.63693	5.80095	0.00856416	0.0211751	Yes	Down
2:15445961..15446043:-	-6.63693	5.19466	0.00856416	0.0211751	Yes	Down
1:18997667..18997743:-	6.56384	5.40052	0.00856416	0.0211751	Yes	Up
9:22353355..22353434:+	6.56384	5.69722	0.00856416	0.0211751	Yes	Up
5:26916778..26916859:-	-6.51271	5.33632	0.0116671	0.0267867	Yes	Down
7:20473395..20473453:-	-6.51271	4.79961	0.0116671	0.0267867	Yes	Down
4:5578751..5578841:-	6.4397	5.61854	0.0116671	0.0267867	Yes	Up
5:8900559..8900650:+	6.4397	5.61854	0.0116671	0.0267867	Yes	Up
8:16365037..16365085:+	6.4397	5.61854	0.0116671	0.0267867	Yes	Up
8:16365063..16365150:+	6.4397	5.61854	0.0116671	0.0267867	Yes	Up
9:1802159..1802217:-	6.4397	5.48215	0.0116671	0.0267867	Yes	Up
1:34861338..34861429:+	-6.37679	5.86293	0.0161545	0.0363476	Yes	Down
7:25572265..25572315:+	6.30386	5.18033	0.0161545	0.0363476	Yes	Up
osa-miR408-3p	-2.08594	10.5791	0.0177422	0.0395248	Yes	Down
2:13916620..13916705:+	-6.22671	4.54139	0.0227751	0.0502393	No	Down
osa-miR2865	2.47553	4.83297	0.0360131	0.0786693	No	Up
osa-miR2863b	1.91857	6.82086	0.0420188	0.0909061	No	Up
10:20475657..20475704:+	-1.58086	13.4929	0.0639058	0.136941	No	Down
osa-miR171c-5p	1.73711	7.46944	0.0659014	0.139885	No	Up
4:9136100..9136146:+	-1.53613	14.4786	0.0712467	0.149818	No	Down
osa-miR7694-3p	-5.65135	4.8095	0.0728207	0.15171	No	Down
osa-miR171e-3p	1.68275	6.932	0.0753588	0.155557	No	Up
8:24473894..24473979:-	-1.60391	8.33649	0.0797606	0.161957	No	Down
2:13849049..13849117:+	-1.73368	6.45886	0.079899	0.161957	No	Down
3:8396625..8396673:-	-1.53368	8.33396	0.0947355	0.190317	No	Down
osa-miR396e-5p	1.40996	13.5178	0.0972035	0.193547	No	Up
osa-miR5814	-5.39405	4.29155	0.113277	0.223572	No	Down
osa-miR528-5p	-1.23777	11.5516	0.144073	0.281882	No	Down
4:4151100..4151183:+	1.24099	8.73628	0.156136	0.30285	No	Up
12:26339658..26339702:-	1.16636	11.767	0.167444	0.322008	No	Up
osa-miR2102-3p	1.49745	5.53854	0.213257	0.406635	No	up
2:20655589..20655646:+	-1.01261	9.63807	0.235244	0.443863	No	Down
4:30842955..30843030:+	-1.03359	9.18172	0.236727	0.443863	No	Down
9:20720488..20720571:+	0.959306	12.6834	0.254726	0.473664	No	Up
osa-miR1425-5p	0.936998	12.8819	0.265819	0.490241	No	Up
osa-miR166j-5p	-0.915521	16.619	0.275497	0.503957	No	Down
osa-miR5504	-0.9846	7.1372	0.293472	0.53251	No	Down
osa-miR1863b.2	4.60888	3.88305	0.305556	0.541339	No	Up
osa-miR1883a	4.60888	4.10571	0.305556	0.541339	No	Up
osa-miR5143a	4.60888	3.9415	0.305556	0.541339	No	Up
2:10337563..10337605:+	-0.880027	9.11326	0.317126	0.553126	No	Down
2:10337587..10337658:+	-0.880027	9.11326	0.317126	0.553126	No	Down
osa-miR1846a-5p	-1.14867	5.05511	0.356958	0.617812	No	Down
7:6118561..6118637:+	-0.852954	7.393	0.365347	0.627504	No	Down
osa-miR166a-3p	-0.685732	15.3457	0.412528	0.703173	No	Down
osa-miR159a.2	-0.645756	16.2049	0.439993	0.744349	No	Down
osa-miR1876	-0.643628	11.5757	0.449801	0.750148	No	Down
3:33572263..33572328:-	0.696247	7.44213	0.450089	0.750148	No	Up
osa-miR6250	-0.657027	7.8495	0.488484	0.808154	No	Down
osa-miR1862d	0.550999	10.0923	0.51455	0.844921	No	Up
osa-miR535-5p	0.620647	8.23403	0.522691	0.844921	No	Up
osa-miR160f-5p	-0.553034	11.0865	0.523368	0.844921	No	Down
osa-miR394	-0.538447	10.7949	0.526734	0.844921	No	Down
osa-miR398b	0.529137	11.3649	0.529484	0.844921	No	Up
3:2486734..2486801:-	0.525491	8.43944	0.536387	0.844988	No	Up
osa-miR1862f	-4.12268	4.41384	0.537037	0.844988	No	Down
1:15442278..15442370:-	0.631001	5.87773	0.5462	0.853437	No	Up
6:30594726..30594808:-	-0.839839	4.50334	0.569026	0.882971	No	Down
2:816464..816500:+	0.438944	18.0095	0.59877	0.922761	No	Up
osa-miR2873a	0.570062	4.88927	0.656613	1	No	Up
osa-miR531b	-0.364297	10.3161	0.668281	1	No	Down
10:16142458..16142515:+	0.345384	9.4115	0.707318	1	No	Up
osa-miR156c-5p	0.349659	7.28978	0.714663	1	No	Up
3:7103398..7103477:-	-0.29341	10.4894	0.729125	1	No	Down
osa-miR159e	-0.30233	9.80592	0.729134	1	No	Down
osa-miR397a	-0.317604	6.52606	0.748406	1	No	Down
osa-miR1862e	0.242854	10.2965	0.775318	1	No	Up
osa-miR399j	0.286467	6.67304	0.782778	1	No	Up
12:19186696..19186755:+	-0.259209	7.43605	0.79854	1	No	Down
1:32470342..32470416:-	-0.207499	12.6164	0.805058	1	No	Down
8:4416875..4416944:-	-0.30623	7.05441	0.812306	1	No	Down
osa-miR164d	0.066607	11.4332	0.940923	1	No	Up
osa-miR5340	0.329289	4.07251	1	1	No	Up
8:24887664..24887721:-	-0.0730831	5.7168	1	1	No	Down
10:14349943..14350014:+	0	10.9038	1	1	No	Up
10:17472904..17472962:-	0	5.332	1	1	No	Up
10:19749195..19749266:-	0	5.26436	1	1	No	Up
10:20475656..20475704:+	0	13.1714	1	1	No	Up
10:21756597..21756679:+	0	5.77088	1	1	No	Up
11:11037075..11037160:+	0	4.39816	1	1	No	Up
11:17108185..17108261:+	0	5.12511	1	1	No	Up
11:19317773..19317836:+	0	5.39286	1	1	No	Up
11:23606754..23606836:-	0	5.71484	1	1	No	Up
12:13410140..13410184:-	0	7.11713	1	1	No	Up
12:14779086..14779151:-	0	6.90631	1	1	No	Up
12:20660186..20660233:-	0	8.43707	1	1	No	Up
12:23853087..23853174:-	0	4.1036	1	1	No	Up
12:6898003..6898087:-	0	4.71191	1	1	No	Up
1:1445449..1445517:-	0	4.7508	1	1	No	Up
1:37391406..37391472:-	0	8.16736	1	1	No	Up
2:22950923..22951002:+	0	5.33549	1	1	No	Up
2:23768891..23768967:-	0	10.8231	1	1	No	Up
2:24706508..24706598:-	0	4.35726	1	1	No	Up
2:25454486..25454538:+	0	5.05348	1	1	No	Up
2:26264137..26264215:+	0	8.13806	1	1	No	Up
2:3563437..3563487:-	0	6.37533	1	1	No	Up
2:4183155..4183234:+	0	6.60549	1	1	No	Up
2:7940659..7940718:+	0	4.48318	1	1	No	Up
3:12319442..12319523:+	0	5.05705	1	1	No	Up
3:15420365..15420432:+	0	5.7243	1	1	No	Up
3:23661014..23661073:+	0	8.69435	1	1	No	Up
3:2486735..2486800:-	0	8.0485	1	1	No	Up
3:2755331..2755398:-	0	4.71324	1	1	No	Up
3:31179804..31179868:-	0	7.8798	1	1	No	Up
3:31181902..31181966:-	0	7.8798	1	1	No	Up
3:31184000..31184064:-	0	7.8798	1	1	No	Up
3:31186098..31186162:-	0	7.87148	1	1	No	Up
3:31188219..31188283:-	0	7.8798	1	1	No	Up
3:35604214..35604285:-	0	11.9899	1	1	No	Up
4:29151578..29151651:+	0	6.34203	1	1	No	Up
4:32897689..32897748:-	0	8.69435	1	1	No	Up
5:25658249..25658339:-	0	5.81677	1	1	No	Up
5:29460032..29460117:+	0	4.69406	1	1	No	Up
6:20283059..20283151:+	0	4.38633	1	1	No	Up
6:21665050..21665130:+	0	8.05846	1	1	No	Up
7:20923244..20923311:+	0	6.78092	1	1	No	Up
7:28322190..28322258:-	0	4.97462	1	1	No	Up
8:18206800..18206859:-	0	5.0287	1	1	No	Up
8:3956614..3956683:-	0	6.83264	1	1	No	Up
8:3956659..3956728:-	0	6.15213	1	1	No	Up
9:11862495..11862571:+	0	6.16269	1	1	No	Up
9:1488923..1488989:-	0	8.79084	1	1	No	Up
osa-miR156e	0	8.71152	1	1	No	Up
osa-miR156i	0	6.895	1	1	No	Up
osa-miR156j-5p	0	6.48548	1	1	No	Up
osa-miR160a-5p	0	9.65834	1	1	No	Up
osa-miR166f	0	14.2511	1	1	No	Up
osa-miR166d-3p	0	14.0622	1	1	No	Up
osa-miR168a-5p	0	11.8785	1	1	No	Up
osa-miR171f-3p	0	5.51174	1	1	No	Up
osa-miR1861a	0	5.07148	1	1	No	Up
osa-miR1861h	0	7.15815	1	1	No	Up
osa-miR1861j	0	8.5122	1	1	No	Up
osa-miR1874-3p	0	6.85727	1	1	No	Up
osa-miR1883b	0	3.99456	1	1	No	Up
osa-miR395e	0	6.62954	1	1	No	Up
osa-miR395m	0	6.74615	1	1	No	Up
osa-miR435	0	4.38704	1	1	No	Up

## Sheet: IT5 vs IC
Table S2c: List of differentially expressed miRNA in IT5 as compared to IR8 control (IT1 vs IC)
miRNA_ID	logFC	logCPM	PValue	FDR	Significance	Regulation
osa-miR166d-3p	16.919	14.0622	1.19729e-20	2.69389e-18	Yes	Up
osa-miR166a-3p	-16.2627	15.3457	2.04962e-19	1.53721e-17	Yes	Down
osa-miR166c-3p	-16.2627	14.669	2.04962e-19	1.53721e-17	Yes	Down
osa-miR168a-5p	13.8968	11.8785	5.67161e-15	3.19028e-13	Yes	Up
2:23768888..23768967:-	-13.7905	11.4984	8.91524e-15	4.01186e-13	Yes	Down
12:26339658..26339702:-	3.2804	11.767	8.00356e-14	3.00134e-12	Yes	up
2:23768891..23768967:-	12.8886	10.8231	4.34781e-13	1.39751e-11	Yes	Up
11:19396177..19396257:+	12.4921	9.31442	2.38467e-12	6.7069e-11	Yes	Up
12:13410141..13410184:+	12.2819	9.35373	5.84951e-12	1.46238e-10	Yes	Up
6:15694763..15694835:-	-11.844	8.83226	3.72019e-11	8.37042e-10	Yes	Down
5:26570148..26570201:-	-11.565	8.74075	1.21241e-10	2.47992e-09	Yes	Down
osa-miR160d-5p	-11.4023	9.60656	2.409e-10	4.51687e-09	Yes	Down
osa-miR160c-5p	11.091	9.63092	9.23978e-10	1.6e-08	Yes	Up
1:37391406..37391472:-	10.5064	8.16736	1.07665e-08	1.67128e-07	Yes	Up
4:27239126..27239192:+	-10.4785	7.86902	1.11419e-08	1.67128e-07	Yes	Down
12:20660186..20660233:-	10.4062	8.43707	1.58663e-08	2.1e-07	Yes	Up
6:21665050..21665130:+	10.4062	8.05846	1.58663e-08	2.1e-07	Yes	Up
3:2486734..2486801:-	-10.2796	8.43944	2.4943e-08	3.11787e-07	Yes	Down
5:64704..64785:-	-10.2423	8.83092	2.92235e-08	3.46068e-07	Yes	Down
12:14779086..14779151:-	10.1954	6.90631	3.89463e-08	4.38146e-07	Yes	Up
osa-miR395e	10.113	6.62954	5.5e-08	5.80227e-07	Yes	Up
osa-miR395m	10.0988	6.74615	5.75113e-08	5.80227e-07	Yes	Up
osa-miR319a-3p.2-3p	10.0554	8.34116	6.89477e-08	5.80227e-07	Yes	Up
3:31179804..31179868:-	10.0406	7.8798	7.22061e-08	5.80227e-07	Yes	Up
3:31181902..31181966:-	10.0406	7.8798	7.22061e-08	5.80227e-07	Yes	Up
3:31184000..31184064:-	10.0406	7.8798	7.22061e-08	5.80227e-07	Yes	Up
3:31186098..31186162:-	10.0406	7.87148	7.22061e-08	5.80227e-07	Yes	Up
3:31188219..31188283:-	10.0406	7.8798	7.22061e-08	5.80227e-07	Yes	Up
osa-miR319b	-9.86493	8.44707	1.3606e-07	1.05564e-06	Yes	Down
osa-miR156b-5p	-9.4207	8.73872	7.96e-07	5.9703e-06	Yes	Down
7:20923244..20923311:+	9.41869	6.78092	9.13479e-07	6.63009e-06	Yes	Up
3:2486735..2486800:-	9.39564	8.0485	9.79673e-07	6.88833e-06	Yes	Up
5:64702..64787:-	9.37222	8.08916	1.0515e-06	7.16929e-06	Yes	Up
2:3563437..3563487:-	8.83478	6.37533	8.53121e-06	5.64565e-05	Yes	Up
12:15824557..15824647:+	8.72811	6.58132	1.28701e-05	8.27366e-05	Yes	Up
osa-miR156g-5p	8.65235	7.62652	1.59765e-05	9.71544e-05	Yes	Up
8:18656536..18656590:+	-8.62157	5.88961	1.59765e-05	9.71544e-05	Yes	Down
osa-miR1846b-5p	-8.5502	6.98144	1.9987e-05	0.000118344	Yes	Down
2:13849049..13849117:+	-8.4228	6.45886	3.20938e-05	0.000185156	Yes	Down
4:16969335..16969422:-	8.44345	5.8573	3.6339e-05	0.000199421	Yes	Up
osa-miR1846c-5p	8.44345	6.26846	3.6339e-05	0.000199421	Yes	Up
osa-miR528-5p	-3.8273	11.5516	4.66133e-05	0.000249714	Yes	Down
osa-miR5504	-8.28305	7.1372	5.35781e-05	0.00028035	Yes	Down
7:6118561..6118637:+	-8.09526	7.393	0.000108555	0.000555111	Yes	Down
osa-miR166b-5p	8.0298	6.53496	0.000147483	0.000737414	Yes	Up
osa-miR156c-5p	-7.91761	7.28978	0.000172911	0.00084576	Yes	Down
3:25953958..25954037:-	7.90477	6.43411	0.000240716	0.00115237	Yes	Up
osa-miR1863c	7.83794	6.33733	0.000285964	0.00134046	Yes	Up
10:21756597..21756679:+	7.69421	5.77088	0.0004943	0.00222435	Yes	Up
6:28264637..28264719:+	7.69421	7.19928	0.0004943	0.00222435	Yes	Up
11:23606754..23606836:-	7.6166	5.71484	0.00059992	0.00259581	Yes	Up
osa-miR156j-5p	7.6166	6.48548	0.00059992	0.00259581	Yes	Up
1:20588441..20588513:+	-7.427	6.45121	0.000900683	0.00382366	Yes	Down
10:16142458..16142515:+	2.98196	9.4115	0.00107088	0.00440184	Yes	Up
4:3787560..3787611:-	7.44759	7.39248	0.00111513	0.00440184	Yes	Up
osa-miR166h-5p	-7.37288	6.60264	0.00111513	0.00440184	Yes	Down
5:3009739..3009827:-	-7.31664	6.00016	0.00111513	0.00440184	Yes	Down
7:28322190..28322258:-	7.25613	4.97462	0.0017497	0.00667258	Yes	Up
osa-miR171e-3p	-7.19713	6.932	0.0017497	0.00667258	Yes	Down
osa-miR398b	-2.76734	11.3649	0.0024284	0.00910648	Yes	Down
6:12925925..12925982:-	7.14994	6.67933	0.00284366	0.00984343	Yes	Up
8:18206800..18206859:-	7.14994	5.0287	0.00284366	0.00984343	Yes	Up
8:9193745..9193816:+	7.14994	5.14713	0.00284366	0.00984343	Yes	Up
osa-miR1849	7.14994	5.81777	0.00284366	0.00984343	Yes	Up
8:4416875..4416944:-	-6.99697	7.05441	0.00284366	0.00984343	Yes	Down
12:17004735..17004816:+	7.03531	5.22713	0.00368003	0.0118287	Yes	Up
3:22103070..22103146:+	7.03531	5.22713	0.00368003	0.0118287	Yes	Up
3:22103122..22103181:+	7.03531	4.84078	0.00368003	0.0118287	Yes	Up
3:2755331..2755398:-	7.03531	4.71324	0.00368003	0.0118287	Yes	Up
11:15289114..15289200:+	-6.92357	5.53854	0.00368003	0.0118287	Yes	Down
2:25454486..25454538:+	6.91078	5.05348	0.00481584	0.0142574	Yes	Up
3:15420365..15420432:+	6.91078	5.7243	0.00481584	0.0142574	Yes	Up
4:5578751..5578841:-	6.91078	5.61854	0.00481584	0.0142574	Yes	Up
5:8900559..8900650:+	6.91078	5.61854	0.00481584	0.0142574	Yes	Up
8:16365037..16365085:+	6.91078	5.61854	0.00481584	0.0142574	Yes	Up
8:16365063..16365150:+	6.91078	5.61854	0.00481584	0.0142574	Yes	Up
osa-miR2863b	-6.7645	6.82086	0.00637942	0.0184022	Yes	Down
12:20588238..20588285:-	-6.67787	4.64888	0.00637942	0.0184022	Yes	Down
8:25090056..25090114:+	-6.5857	5.93472	0.00856416	0.0243916	Yes	Down
osa-miR2102-3p	6.62393	5.38203	0.0116671	0.0312512	Yes	Up
7:16338728..16338814:+	6.62393	5.38203	0.0116671	0.0312512	Yes	Up
osa-miR530-3p	6.62393	5.67841	0.0116671	0.0312512	Yes	Up
4:25386653..25386716:+	-6.48723	4.96247	0.0116671	0.0312512	Yes	Down
osa-miR399j	-6.48723	6.67304	0.0116671	0.0312512	Yes	Down
6:13329846..13329929:+	-6.38155	4.86642	0.0161545	0.0427618	Yes	Down
2:15445961..15446043:-	-6.26752	5.19466	0.0227751	0.0563122	No	Down
6:30594726..30594808:-	-6.26752	4.50334	0.0227751	0.0563122	No	Down
8:24887664..24887721:-	-6.26752	5.7168	0.0227751	0.0563122	No	Down
osa-miR171h	6.26553	6.39421	0.0227751	0.0563122	No	Up
5:26916778..26916859:-	-6.14369	5.33632	0.0227751	0.0563122	No	Down
7:20473395..20473453:-	-6.14369	4.79961	0.0227751	0.0563122	No	Down
8:26950856..26950948:+	6.04626	4.67761	0.0482191	0.116659	No	Up
2:13916620..13916705:+	-5.85871	4.54139	0.0482191	0.116659	No	Down
osa-miR159a.2	-1.67901	16.2049	0.0495569	0.11862	No	Down
osa-miR1846a-5p	-3.19798	5.05511	0.0656334	0.155447	No	Down
osa-miR1429-3p	5.78759	5.82327	0.0728207	0.170673	No	Up
osa-miR535-5p	1.52721	8.23403	0.102905	0.238697	No	Up
1:18997667..18997743:-	1.68599	5.86293	0.111207	0.255323	No	Up
osa-miR7694-3p	-5.28612	4.8095	0.113277	0.257447	No	Down
osa-miR164d	1.29294	11.4332	0.130316	0.293211	No	Up
4:30842955..30843030:+	-1.36737	9.18172	0.133545	0.294632	No	Down
1:15442278..15442370:-	1.55053	5.87773	0.133566	0.294632	No	Up
osa-miR396e-5p	1.15481	13.5178	0.172258	0.376292	No	Up
12:19186696..19186755:+	1.18677	7.43605	0.207158	0.448179	No	Up
2:10337563..10337605:+	-1.11212	9.11326	0.218173	0.463104	No	Down
2:10337587..10337658:+	-1.11212	9.11326	0.218173	0.463104	No	Down
1:34861338..34861429:+	0.994237	12.6164	0.238292	0.501082	No	Up
3:7103398..7103477:-	-0.962792	10.4894	0.260325	0.542343	No	Down
osa-miR827	0.993221	9.98947	0.263755	0.544449	No	Up
osa-miR397a	-1.21497	6.52606	0.268756	0.54754	No	Down
osa-miR1862d	-0.963996	10.0923	0.27012	0.54754	No	Down
12:20638813..20638857:-	-0.889308	14.5668	0.289568	0.581722	No	Down
osa-miR2865	-4.71953	4.83297	0.305556	0.608407	No	Down
osa-miR159e	-0.823633	9.80592	0.35222	0.695171	No	Down
4:9136100..9136146:+	-0.750142	14.4786	0.370583	0.725053	No	Down
2:20655589..20655646:+	-0.751915	9.63807	0.382031	0.741009	No	Down
10:11579843..11579900:+	-0.62924	10.5072	0.457436	0.879685	No	Down
1:25390913..25390968:+	0.767789	5.80095	0.493244	0.940508	No	Up
osa-miR6250	-0.595817	7.8495	0.535933	1	No	Down
osa-miR5340	-4.32263	4.07251	0.537037	1	No	Down
4:4151100..4151183:+	-0.611259	8.73628	0.550384	1	No	Down
osa-miR1876	0.492233	11.5757	0.561875	1	No	Up
3:33572263..33572328:-	-0.579208	7.44213	0.588018	1	No	Down
8:16344876..16344955:+	-0.520866	6.4708	0.610354	1	No	Down
11:12094127..12094194:+	-0.418559	16.7269	0.615834	1	No	Down
11:12096485..12096552:+	-0.418559	16.7269	0.615834	1	No	Down
11:12151015..12151082:+	-0.418559	16.7269	0.615834	1	No	Down
11:12161590..12161657:+	-0.418559	16.7269	0.615834	1	No	Down
osa-miR1425-5p	0.361804	12.8819	0.66626	1	No	Up
2:816464..816500:+	0.353331	18.0095	0.671708	1	No	Up
6:12912303..12912379:+	0.450619	6.04457	0.677475	1	No	Up
osa-miR1862e	-0.338122	10.2965	0.695911	1	No	Down
3:8396625..8396673:-	0.366772	8.33396	0.701802	1	No	Up
osa-miR1423-5p	-0.371685	8.54299	0.701966	1	No	Down
osa-miR171c-5p	0.419465	7.46944	0.704655	1	No	Up
osa-miR160b-5p	-0.307933	9.60577	0.717367	1	No	Down
osa-miR531b	0.303332	10.3161	0.722652	1	No	Up
osa-miR408-3p	-0.237728	10.5791	0.782537	1	No	Down
osa-miR2873a	-0.99891	4.88927	0.788138	1	No	Down
10:20475657..20475704:+	-0.221509	13.4929	0.790884	1	No	Down
2:29415724..29415792:+	0.252991	8.08236	0.808218	1	No	Up
7:16891436..16891522:-	0.270807	4.91285	0.841685	1	No	Up
osa-miR1868	0.190388	8.34272	0.842612	1	No	Up
3:27613099..27613180:-	0.176466	6.50951	0.850579	1	No	Up
osa-miR160f-5p	0.139395	11.0865	0.875142	1	No	Up
8:1620416..1620496:+	-0.164934	5.94922	0.891163	1	No	Down
osa-miR166j-5p	-0.101831	16.619	0.902769	1	No	Down
osa-miR394	-0.108208	10.7949	0.90584	1	No	Down
8:24473894..24473979:-	0.0835674	8.33649	0.939989	1	No	Up
9:20720488..20720571:+	0.0501967	12.6834	0.954172	1	No	Up
osa-miR1862f	-0.206754	4.41384	1	1	No	Down
osa-miR5814	0.0374652	4.29155	1	1	No	Up
10:11579843..11579903:+	0	8.85029	1	1	No	Up
10:14349943..14350014:+	0	10.9038	1	1	No	Up
10:17472904..17472962:-	0	5.332	1	1	No	Up
10:19749195..19749266:-	0	5.26436	1	1	No	Up
10:20475656..20475704:+	0	13.1714	1	1	No	Up
11:11037075..11037160:+	0	4.39816	1	1	No	Up
11:17108185..17108261:+	0	5.12511	1	1	No	Up
11:19317773..19317836:+	0	5.39286	1	1	No	Up
12:13410140..13410184:-	0	7.11713	1	1	No	Up
12:23853087..23853174:-	0	4.1036	1	1	No	Up
12:6898003..6898087:-	0	4.71191	1	1	No	Up
1:1445449..1445517:-	0	4.7508	1	1	No	Up
1:18693810..18693896:-	0	5.12762	1	1	No	Up
1:32470342..32470416:-	0	5.40052	1	1	No	Up
1:42634449..42634530:-	0	8.67784	1	1	No	Up
2:10873083..10873148:+	0	5.56498	1	1	No	Up
2:15842982..15843043:+	0	4.99827	1	1	No	Up
2:22950923..22951002:+	0	5.33549	1	1	No	Up
2:23768887..23768967:-	0	10.2577	1	1	No	Up
2:24706508..24706598:-	0	4.35726	1	1	No	Up
2:26264137..26264215:+	0	8.13806	1	1	No	Up
2:4183155..4183234:+	0	6.60549	1	1	No	Up
2:7940659..7940718:+	0	4.48318	1	1	No	Up
3:12319442..12319523:+	0	5.05705	1	1	No	Up
3:13639028..13639093:-	0	9.22435	1	1	No	Up
3:23661014..23661073:+	0	8.69435	1	1	No	Up
3:31179809..31179868:-	0	8.3487	1	1	No	Up
3:31181907..31181966:-	0	8.3487	1	1	No	Up
3:31184005..31184064:-	0	8.3487	1	1	No	Up
3:31186103..31186162:-	0	8.3352	1	1	No	Up
3:31188224..31188283:-	0	8.3487	1	1	No	Up
3:33130656..33130739:+	0	4.71034	1	1	No	Up
3:35604214..35604285:-	0	11.9899	1	1	No	Up
4:194954..195022:+	0	6.60122	1	1	No	Up
4:27239126..27239191:+	0	9.12831	1	1	No	Up
4:29151578..29151651:+	0	6.34203	1	1	No	Up
4:32897689..32897748:-	0	8.69435	1	1	No	Up
5:25658249..25658339:-	0	5.81677	1	1	No	Up
5:26570103..26570172:-	0	7.9625	1	1	No	Up
5:26570148..26570202:-	0	9.06807	1	1	No	Up
5:29460032..29460117:+	0	4.69406	1	1	No	Up
6:13624967..13625053:+	0	5.12762	1	1	No	Up
6:20283059..20283151:+	0	4.38633	1	1	No	Up
7:25572265..25572315:+	0	5.18033	1	1	No	Up
8:18551115..18551178:+	0	5.01132	1	1	No	Up
8:18656535..18656591:+	0	7.12158	1	1	No	Up
8:3956614..3956683:-	0	6.83264	1	1	No	Up
8:3956659..3956728:-	0	6.15213	1	1	No	Up
8:5524848..5524914:-	0	7.88546	1	1	No	Up
9:11862495..11862571:+	0	6.16269	1	1	No	Up
9:1488923..1488989:-	0	8.79084	1	1	No	Up
9:1802159..1802217:-	0	5.48215	1	1	No	Up
9:22353355..22353434:+	0	5.69722	1	1	No	Up
osa-miR156e	0	8.71152	1	1	No	Up
osa-miR156i	0	6.895	1	1	No	Up
osa-miR160a-5p	0	9.65834	1	1	No	Up
osa-miR166f	0	14.2511	1	1	No	Up
osa-miR167f	0	13.595	1	1	No	Up
osa-miR171b	0	6.2351	1	1	No	Up
osa-miR171f-3p	0	5.51174	1	1	No	Up
osa-miR171g	0	4.90933	1	1	No	Up
osa-miR1846b-3p	0	6.65624	1	1	No	Up
osa-miR1861a	0	5.07148	1	1	No	Up
osa-miR1861h	0	7.15815	1	1	No	Up
osa-miR1861j	0	8.5122	1	1	No	Up
osa-miR1863b.2	0	3.88305	1	1	No	Up
osa-miR1871	0	5.91241	1	1	No	Up
osa-miR1874-3p	0	6.85727	1	1	No	Up
osa-miR1883a	0	4.10571	1	1	No	Up
osa-miR1883b	0	3.99456	1	1	No	Up
osa-miR435	0	4.38704	1	1	No	Up
osa-miR5143a	0	3.9415	1	1	No	Up
osa-miR390-5p	0	6.93741	1	1	No	Up

## Sheet: ST1 vs SC
Table S2d: List of differentially expressed miRNA in ST1 as compared to SW control (ST1 vs SC)
miRNA_ID	logFC	logCPM	PValue	FDR	Significance	Regulation
2:816464..816500:+	-19.5616	18.0095	1.02789e-25	2.31275e-23	Yes	Down
osa-miR166c-3p	17.8391	15.3457	1.78701e-22	2.01039e-20	Yes	Up
osa-miR166a-3p	-16.6938	14.2511	2.54666e-20	1.43249e-18	Yes	Down
osa-miR166f	-16.6938	14.669	2.54666e-20	1.43249e-18	Yes	Down
12:20638813..20638857:-	-16.1624	14.5668	2.54124e-19	1.14356e-17	Yes	Down
10:20475656..20475704:+	-15.6093	13.1714	2.77998e-18	1.04249e-16	Yes	Down
osa-miR167f	-15.3724	13.595	7.74717e-18	2.49016e-16	Yes	Down
10:20475657..20475704:+	15.1573	13.4929	1.96622e-17	5.52999e-16	Yes	Up
osa-miR168a-5p	-13.4956	11.8785	2.56067e-14	6.40166e-13	Yes	Down
2:23768891..23768967:-	13.2763	10.8231	6.59693e-14	1.36983e-12	Yes	Up
10:14349943..14350014:+	-13.2718	10.9038	6.69692e-14	1.36983e-12	Yes	Down
1:18997667..18997743:-	-12.9779	12.6164	2.37132e-13	4.44623e-12	Yes	Down
2:23768887..23768967:-	-12.8639	10.2577	3.87905e-13	6.71374e-12	Yes	Down
osa-miR160a-5p	12.3615	9.65834	3.3436e-12	5.37364e-11	Yes	Up
osa-miR160c-5p	-11.933	9.63092	2.08392e-11	3.00533e-10	Yes	Down
osa-miR160b-5p	-11.9244	9.60577	2.13712e-11	3.00533e-10	Yes	Down
10:11579843..11579900:+	-11.614	10.5072	7.97314e-11	1.05527e-09	Yes	Down
3:31179809..31179868:-	11.364	8.3487	2.32124e-10	2.46375e-09	Yes	Up
3:31181907..31181966:-	11.364	8.3487	2.32124e-10	2.46375e-09	Yes	Up
3:31184005..31184064:-	11.364	8.3487	2.32124e-10	2.46375e-09	Yes	Up
3:31188224..31188283:-	11.364	8.3487	2.32124e-10	2.46375e-09	Yes	Up
3:31186103..31186162:-	11.355	8.3352	2.409e-10	2.46375e-09	Yes	Up
2:26264137..26264215:+	11.1448	8.13806	5.794e-10	5.66804e-09	Yes	Up
9:1488923..1488989:-	-10.8265	8.79084	2.19394e-09	2.05681e-08	Yes	Down
5:64702..64787:-	-10.7441	8.08916	3.12688e-09	2.8142e-08	Yes	Down
5:64704..64785:-	10.387	8.83092	1.37411e-08	1.18914e-07	Yes	Up
osa-miR1861h	10.3601	7.15815	1.53012e-08	1.2751e-07	Yes	Up
12:13410140..13410184:-	-10.2694	7.11713	2.22065e-08	1.78445e-07	Yes	Down
8:24473894..24473979:-	10.1242	8.33649	4.06222e-08	3.15172e-07	Yes	Up
osa-miR156e	9.53988	8.71152	4.17254e-07	3.12941e-06	Yes	Up
8:3956659..3956728:-	9.42323	6.15213	6.51161e-07	4.72617e-06	Yes	Up
6:21665050..21665130:+	-9.36692	8.05846	8.52417e-07	5.99356e-06	Yes	Down
osa-miR156b-5p	-9.24313	8.73872	1.30657e-06	8.90843e-06	Yes	Down
4:29151578..29151651:+	9.09312	6.34203	2.4265e-06	1.55989e-05	Yes	Up
6:15694763..15694835:-	9.09312	8.83226	2.4265e-06	1.55989e-05	Yes	Up
osa-miR1874-3p	-5.41827	6.85727	3.13252e-06	1.95782e-05	Yes	Down
2:3563437..3563487:-	-9.00255	6.37533	3.38925e-06	2.06103e-05	Yes	Down
5:3009739..3009827:-	8.97968	6.00016	3.69514e-06	2.18791e-05	Yes	Up
osa-miR171e-3p	-8.54417	6.932	1.78517e-05	0.00010299	Yes	Down
4:3787560..3787611:-	-8.35208	7.39248	3.6339e-05	0.000204407	Yes	Down
7:20923244..20923311:+	-8.28191	6.78092	4.69471e-05	0.000257637	Yes	Down
9:22353355..22353434:+	8.13868	5.69722	8.10571e-05	0.000434234	Yes	Up
osa-miR2102-3p	-8.04826	6.58132	0.000108555	0.00056802	Yes	Down
12:15824557..15824647:+	8.00591	5.53854	0.000126293	0.000645815	Yes	Up
2:22950923..22951002:+	7.91008	5.33549	0.000172911	0.000864554	Yes	Up
osa-miR156c-5p	7.80743	7.28978	0.000240716	0.00117742	Yes	Up
3:12319442..12319523:+	7.69691	5.05705	0.000341383	0.00163428	Yes	Up
3:25953958..25954037:-	-7.66292	6.43411	0.00040966	0.00184347	Yes	Down
2:25454486..25454538:+	7.63831	5.05348	0.00040966	0.00184347	Yes	Up
3:15420365..15420432:+	7.63831	5.7243	0.00040966	0.00184347	Yes	Up
10:21756597..21756679:+	7.4467	5.77088	0.000732646	0.0031701	Yes	Up
5:29460032..29460117:+	7.4467	4.69406	0.000732646	0.0031701	Yes	Up
11:23606754..23606836:-	7.37672	5.71484	0.000900683	0.00375285	Yes	Up
osa-miR171f-3p	7.37672	5.51174	0.000900683	0.00375285	Yes	Up
8:18551115..18551178:+	-7.28654	5.01132	0.00139115	0.00569109	Yes	Down
7:28322190..28322258:-	-7.13556	4.97462	0.0017497	0.00703004	Yes	Down
osa-miR827	-2.82468	9.98947	0.00191313	0.00755182	Yes	Down
3:2486734..2486801:-	7.14379	8.43944	0.00222005	0.00846629	Yes	Up
osa-miR171b	7.14379	6.2351	0.00222005	0.00846629	Yes	Up
1:1445449..1445517:-	-6.96692	4.7508	0.00284366	0.0104889	Yes	Down
osa-miR1846b-5p	-6.96692	6.98144	0.00284366	0.0104889	Yes	Down
5:26916778..26916859:-	6.96457	5.33632	0.00368003	0.013143	Yes	Up
7:25572265..25572315:+	-6.87458	5.18033	0.00368003	0.013143	Yes	Down
2:15445961..15446043:-	-6.77592	5.19466	0.00481584	0.0169307	Yes	Down
osa-miR397a	-6.67002	6.52606	0.00637942	0.0220826	Yes	Down
3:2755331..2755398:-	-6.55572	4.71324	0.00856416	0.029196	Yes	Down
12:6898003..6898087:-	6.52131	4.71191	0.0116671	0.0391806	Yes	Up
11:11037075..11037160:+	6.38538	4.39816	0.0161545	0.0519251	No	Up
osa-miR435	6.38538	4.38704	0.0161545	0.0519251	No	Up
3:33130656..33130739:+	-6.29575	4.71034	0.0161545	0.0519251	No	Down
osa-miR1862e	2.00075	10.2965	0.0221874	0.0703123	No	Up
osa-miR1423-5p	1.95948	8.54299	0.0282744	0.08721	No	Up
3:23661014..23661073:+	-1.90839	8.69435	0.0286824	0.08721	No	Down
4:32897689..32897748:-	-1.90839	8.69435	0.0286824	0.08721	No	Down
6:20283059..20283151:+	6.06776	4.38633	0.0327643	0.0969994	No	Up
osa-miR1883a	-5.97841	4.10571	0.0327643	0.0969994	No	Down
osa-miR528-5p	1.74179	11.5516	0.0442469	0.129293	No	Up
2:24706508..24706598:-	5.87818	4.35726	0.0482191	0.137333	No	Up
12:20588238..20588285:-	-5.78903	4.64888	0.0482191	0.137333	No	Down
osa-miR1425-5p	-1.65714	12.8819	0.0532447	0.149751	No	Down
osa-miR395e	-5.57098	6.62954	0.0728207	0.20228	No	Down
osa-miR398b	1.56613	11.3649	0.0754463	0.207017	No	Up
osa-miR1862d	1.53235	10.0923	0.0790504	0.214293	No	Up
2:29415724..29415792:+	1.46911	8.08236	0.0974893	0.261132	No	Up
osa-miR1846b-3p	5.40253	6.65624	0.113277	0.296363	No	Up
osa-miR171g	-5.314	4.90933	0.113277	0.296363	No	Down
osa-miR160f-5p	1.32681	11.0865	0.11894	0.306715	No	Up
3:33572263..33572328:-	1.59645	7.44213	0.119959	0.306715	No	Up
9:20720488..20720571:+	-1.28036	12.6834	0.131353	0.332072	No	Down
osa-miR535-5p	-1.30406	8.23403	0.142367	0.355919	No	Down
8:16344876..16344955:+	1.45018	6.4708	0.169568	0.419261	No	Up
osa-miR399j	-1.38395	6.67304	0.178424	0.436364	No	Down
osa-miR1863b.2	5.08911	3.88305	0.182348	0.43647	No	Up
osa-miR1846a-5p	-5.00111	5.05511	0.182348	0.43647	No	Down
osa-miR171c-5p	-1.22619	7.46944	0.214755	0.50863	No	Down
osa-miR166j-5p	1.03533	16.619	0.218465	0.512028	No	Up
8:3956614..3956683:-	1.10581	6.83264	0.22345	0.518312	No	Up
osa-miR159a.2	1.00139	16.2049	0.233647	0.536434	No	Up
osa-miR1863c	-1.26749	6.33733	0.289384	0.657691	No	Down
1:25390913..25390968:+	-1.08531	5.80095	0.296866	0.667948	No	Down
osa-miR166h-5p	0.872674	6.60264	0.346838	0.772659	No	Up
5:25658249..25658339:-	0.977307	5.81677	0.366544	0.808553	No	Up
osa-miR530-3p	0.856374	6.93741	0.377491	0.824616	No	Up
5:26570148..26570202:-	0.717599	9.06807	0.404639	0.87542	No	Up
osa-miR1876	0.668767	11.5757	0.426686	0.897845	No	Up
2:10873083..10873148:+	0.890976	5.56498	0.426918	0.897845	No	Up
osa-miR1861j	-0.678109	8.5122	0.426975	0.897845	No	Down
10:17472904..17472962:-	0.862387	5.332	0.433648	0.903433	No	Up
osa-miR1429-3p	-0.900273	5.82327	0.437821	0.90376	No	Down
1:20588441..20588513:+	0.729993	6.45121	0.454219	0.929085	No	Up
osa-miR394	0.626992	10.7949	0.458835	0.930072	No	Up
osa-miR2863b	0.821	6.82086	0.469712	0.943618	No	Up
4:27239126..27239191:+	-0.591534	9.12831	0.486514	0.960255	No	Down
osa-miR6250	0.616398	7.8495	0.487101	0.960255	No	Up
osa-miR1871	0.794099	5.91241	0.492951	0.960255	No	Up
4:4151100..4151183:+	-0.605896	8.73628	0.495065	0.960255	No	Down
osa-miR408-3p	0.554721	10.5791	0.510276	0.981299	No	Up
12:19186696..19186755:+	-0.541244	7.43605	0.570836	1	No	Down
osa-miR319b	0.531794	8.44707	0.573117	1	No	Up
6:28264637..28264719:+	-0.551378	7.19928	0.574714	1	No	Down
osa-miR1846c-5p	-0.581543	6.26846	0.581921	1	No	Down
8:24887664..24887721:-	0.633159	5.7168	0.589535	1	No	Up
11:17108185..17108261:+	0.523519	5.12511	0.594552	1	No	Up
6:12925925..12925982:-	-0.557339	6.67933	0.608341	1	No	Down
2:20655589..20655646:+	-0.429228	9.63807	0.618171	1	No	Down
osa-miR164d	0.413898	11.4332	0.622057	1	No	Up
osa-miR171h	0.720077	6.39421	0.626356	1	No	Up
osa-miR396e-5p	0.404729	13.5178	0.628149	1	No	Up
3:8396625..8396673:-	0.412211	8.33396	0.642052	1	No	Up
osa-miR390-5p	-0.553403	5.67841	0.656613	1	No	Down
9:1802159..1802217:-	0.527257	5.48215	0.661955	1	No	Up
12:23853087..23853174:-	0.877072	4.1036	0.666686	1	No	Up
osa-miR7694-3p	0.877072	4.8095	0.666686	1	No	Up
osa-miR159e	0.356327	9.80592	0.678742	1	No	Up
8:5524848..5524914:-	-0.342504	7.88546	0.709837	1	No	Down
osa-miR1861a	-0.420676	5.07148	0.720035	1	No	Down
osa-miR5504	-0.413923	7.1372	0.73788	1	No	Down
4:9136100..9136146:+	0.204952	14.4786	0.806003	1	No	Up
11:19317773..19317836:+	0.226896	5.39286	0.827899	1	No	Up
1:34861338..34861429:+	-0.20702	5.86293	0.841685	1	No	Down
2:10337563..10337605:+	-0.161823	9.11326	0.857309	1	No	Down
2:10337587..10337658:+	-0.161823	9.11326	0.857309	1	No	Down
1:37391406..37391472:-	0.145469	8.16736	0.877159	1	No	Up
7:6118561..6118637:+	0.12879	7.393	0.93182	1	No	Up
3:7103398..7103477:-	0.0759241	10.4894	0.933246	1	No	Up
10:19749195..19749266:-	0.0901198	5.26436	0.933943	1	No	Up
8:25090056..25090114:+	0.0901526	5.93472	0.936981	1	No	Up
4:30842955..30843030:+	-0.0749149	9.18172	0.944775	1	No	Down
11:12094127..12094194:+	-0.0443157	16.7269	0.957586	1	No	Down
11:12096485..12096552:+	-0.0443157	16.7269	0.957586	1	No	Down
11:12151015..12151082:+	-0.0443157	16.7269	0.957586	1	No	Down
11:12161590..12161657:+	0.0443157	16.7269	0.957586	1	No	Down
osa-miR1883b	0.401423	3.99456	1	1	No	Up
8:4416875..4416944:-	-0.110246	7.05441	1	1	No	Down
osa-miR1849	-0.0462076	5.81777	1	1	No	Down
10:11579843..11579903:+	0	8.85029	1	1	No	Up
10:16142458..16142515:+	0	9.4115	1	1	No	Up
11:15289114..15289200:+	0	5.38203	1	1	No	Up
11:19396177..19396257:+	0	9.31442	1	1	No	Up
12:13410141..13410184:+	0	9.35373	1	1	No	Up
12:14779086..14779151:-	0	6.90631	1	1	No	Up
12:17004735..17004816:+	0	5.22713	1	1	No	Up
12:20660186..20660233:-	0	8.43707	1	1	No	Up
12:26339658..26339702:-	0	11.767	1	1	No	Up
1:15442278..15442370:-	0	5.87773	1	1	No	Up
1:18693810..18693896:-	0	5.12762	1	1	No	Up
1:32470342..32470416:-	0	5.40052	1	1	No	Up
1:42634449..42634530:-	0	8.67784	1	1	No	Up
2:13849049..13849117:+	0	6.45886	1	1	No	Up
2:13916620..13916705:+	0	4.54139	1	1	No	Up
2:15842982..15843043:+	0	4.99827	1	1	No	Up
2:23768888..23768967:-	0	11.4984	1	1	No	Up
2:4183155..4183234:+	0	6.60549	1	1	No	Up
2:7940659..7940718:+	0	4.48318	1	1	No	Up
3:13639028..13639093:-	0	9.22435	1	1	No	Up
3:22103070..22103146:+	0	5.22713	1	1	No	Up
3:22103122..22103181:+	0	4.84078	1	1	No	Up
3:2486735..2486800:-	0	8.0485	1	1	No	Up
3:27613099..27613180:-	0	6.50951	1	1	No	Up
3:31179804..31179868:-	0	7.8798	1	1	No	Up
3:31181902..31181966:-	0	7.8798	1	1	No	Up
3:31184000..31184064:-	0	7.8798	1	1	No	Up
3:31186098..31186162:-	0	7.87148	1	1	No	Up
3:31188219..31188283:-	0	7.8798	1	1	No	Up
3:35604214..35604285:-	0	11.9899	1	1	No	Up
4:16969335..16969422:-	0	5.8573	1	1	No	Up
4:194954..195022:+	0	6.60122	1	1	No	Up
4:25386653..25386716:+	0	4.96247	1	1	No	Up
4:27239126..27239192:+	0	7.86902	1	1	No	Up
4:5578751..5578841:-	0	5.61854	1	1	No	Up
5:26570103..26570172:-	0	7.9625	1	1	No	Up
5:26570148..26570201:-	0	8.74075	1	1	No	Up
5:8900559..8900650:+	0	5.61854	1	1	No	Up
6:12912303..12912379:+	0	6.04457	1	1	No	Up
6:13329846..13329929:+	0	4.86642	1	1	No	Up
6:13624967..13625053:+	0	5.12762	1	1	No	Up
6:30594726..30594808:-	0	4.50334	1	1	No	Up
7:16338728..16338814:+	0	5.38203	1	1	No	Up
7:16891436..16891522:-	0	4.91285	1	1	No	Up
7:20473395..20473453:-	0	4.79961	1	1	No	Up
8:1620416..1620496:+	0	5.94922	1	1	No	Up
8:16365037..16365085:+	0	5.61854	1	1	No	Up
8:16365063..16365150:+	0	5.61854	1	1	No	Up
8:18206800..18206859:-	0	5.0287	1	1	No	Up
8:18656535..18656591:+	0	7.12158	1	1	No	Up
8:18656536..18656590:+	0	5.88961	1	1	No	Up
8:26950856..26950948:+	0	4.67761	1	1	No	Up
8:9193745..9193816:+	0	5.14713	1	1	No	Up
9:11862495..11862571:+	0	6.16269	1	1	No	Up
osa-miR156g-5p	0	7.62652	1	1	No	Up
osa-miR156i	0	6.895	1	1	No	Up
osa-miR156j-5p	0	6.48548	1	1	No	Up
osa-miR160d-5p	0	9.60656	1	1	No	Up
osa-miR166b-5p	0	6.53496	1	1	No	Up
osa-miR166d-3p	0	14.0622	1	1	No	Up
osa-miR1862f	0	4.41384	1	1	No	Up
osa-miR1868	0	8.34272	1	1	No	Up
osa-miR2865	0	4.83297	1	1	No	Up
osa-miR2873a	0	4.88927	1	1	No	Up
osa-miR319a-3p.2-3p	0	8.34116	1	1	No	Up
osa-miR395m	0	6.74615	1	1	No	Up
osa-miR5143a	0	3.9415	1	1	No	Up
osa-miR531b	0	10.3161	1	1	No	Up
osa-miR5340	0	4.07251	1	1	No	Up
osa-miR5814	0	4.29155	1	1	No	Up

## Sheet: ST3 vs SC
Table S2e: List of differentially expressed miRNA in ST3 as compared to SW control (ST3 vs SC)
miRNA_ID	logFC	logCPM	PValue	FDR	Significance	Regulation
2:816464..816500:+	-19.5911	18.0095	9.02017e-26	2.02954e-23	Yes	Down
11:12094127..12094194:+	-18.4937	16.7269	1.04597e-23	4.70686e-22	Yes	Down
11:12096485..12096552:+	-18.4937	16.7269	1.04597e-23	4.70686e-22	Yes	Down
11:12151015..12151082:+	-18.4937	16.7269	1.04597e-23	4.70686e-22	Yes	Down
11:12161590..12161657:+	-18.4937	16.7269	1.04597e-23	4.70686e-22	Yes	Down
osa-miR166c-3p	16.9086	14.654	1.70099e-22	2.02039e-20	Yes	Up
10:20475656..20475704:+	-15.6389	13.1714	2.4422e-18	7.84993e-17	Yes	Down
3:35604214..35604285:-	14.9601	11.9899	4.59593e-17	1.2926e-15	Yes	Up
10:20475657..20475704:+	14.6646	13.4929	1.64843e-16	4.12107e-15	Yes	Up
9:20720488..20720571:+	-13.7867	12.6834	7.29645e-15	1.6417e-13	Yes	Down
osa-miR168a-5p	-13.5251	11.8785	2.2534e-14	4.60923e-13	Yes	Down
3:23661014..23661073:+	-12.2043	8.69435	6.48738e-12	1.12282e-10	Yes	Down
4:32897689..32897748:-	-12.2043	8.69435	6.48738e-12	1.12282e-10	Yes	Down
osa-miR156e	12.0924	8.71152	1.04521e-11	1.6798e-10	Yes	Up
osa-miR160b-5p	-11.9539	9.60577	1.88593e-11	2.8289e-10	Yes	Down
10:11579843..11579900:+	-11.6435	10.5072	7.04682e-11	1e-09	Yes	Down
3:2486735..2486800:-	11.2966	8.0485	3.08308e-10	4.08055e-09	Yes	Up
10:11579843..11579903:+	11.2156	8.85029	4.32319e-10	5.40399e-09	Yes	Up
osa-miR160d-5p	11.2008	9.60656	4.59789e-10	5.44488e-09	Yes	Up
2:20655589..20655646:+	-11.1852	9.63807	4.89305e-10	5.50468e-09	Yes	Down
osa-miR1861j	-11.0677	8.5122	8.05733e-10	8.63286e-09	Yes	Down
5:64702..64787:-	-10.7736	8.08916	2.72199e-09	2.78386e-08	Yes	Down
5:64704..64785:-	10.3202	8.83092	1.77123e-08	1.73273e-07	Yes	Up
5:26570148..26570202:-	-10.0523	9.06807	5.26273e-08	4.93381e-07	Yes	Down
1:37391406..37391472:-	-9.99751	8.16736	6.58586e-08	5.92727e-07	Yes	Down
5:26570103..26570172:-	9.78511	7.9625	1.59e-07	1.376e-06	Yes	Up
osa-miR156i	9.40973	6.895	6.95761e-07	5.798e-06	Yes	Up
6:21665050..21665130:+	-9.3964	8.05846	7.43944e-07	5.9703e-06	Yes	Down
osa-miR156c-5p	9.37502	7.28978	7.96e-07	5.9703e-06	Yes	Up
osa-miR156j-5p	9.37502	6.48548	7.96e-07	5.9703e-06	Yes	Up
8:5524848..5524914:-	-9.25402	7.88546	1.30657e-06	9.48317e-06	Yes	Down
osa-miR1861h	9.10538	7.15815	2.23811e-06	1.57367e-05	Yes	Up
2:3563437..3563487:-	-9.03202	6.37533	3.11235e-06	2.12206e-05	Yes	Down
osa-miR166b-5p	8.94895	6.53496	4.03352e-06	2.66924e-05	Yes	Up
2:4183155..4183234:+	8.85131	6.60549	5.8006e-06	3.72896e-05	Yes	Up
8:24473894..24473979:-	8.37719	8.33649	3.6339e-05	0.00022098	Yes	Up
8:3956614..3956683:-	-8.34686	6.83264	3.6339e-05	0.00022098	Yes	Down
12:15824557..15824647:+	-8.07768	6.58132	9.36436e-05	0.000554468	Yes	Down
osa-miR398b	3.59515	11.3649	0.000117267	0.000676542	Yes	Up
3:27613099..27613180:-	7.82901	6.50951	0.000240716	0.00135403	Yes	Up
8:18206800..18206859:-	7.41608	5.0287	0.000900683	0.00494278	Yes	Up
2:22950923..22951002:+	7.34612	5.33549	0.00111513	0.00570238	Yes	Up
osa-miR395m	7.34612	6.74615	0.00111513	0.00570238	Yes	Up
8:18551115..18551178:+	-7.31588	5.01132	0.00111513	0.00570238	Yes	Down
4:25386653..25386716:+	7.27258	4.96247	0.00139115	0.00695577	Yes	Up
7:28322190..28322258:-	-7.16488	4.97462	0.0017497	0.00855831	Yes	Down
osa-miR156b-5p	2.81716	8.73872	0.00185504	0.00888052	Yes	Up
osa-miR2102-3p	-7.08301	5.12511	0.00222005	0.0104065	Yes	Down
1:34861338..34861429:+	-6.99621	5.86293	0.00284366	0.0127965	Yes	Down
osa-miR1846b-5p	-6.99621	6.98144	0.00284366	0.0127965	Yes	Down
7:25572265..25572315:+	-6.90386	5.18033	0.00368003	0.0162354	Yes	Down
12:17004735..17004816:+	6.83534	5.22713	0.00481584	0.0193494	Yes	Up
1:15442278..15442370:-	6.83534	5.87773	0.00481584	0.0193494	Yes	Up
3:22103070..22103146:+	6.83534	5.22713	0.00481584	0.0193494	Yes	Up
2:15445961..15446043:-	-6.80518	5.19466	0.00481584	0.0193494	Yes	Down
9:1802159..1802217:-	-6.80518	5.48215	0.00481584	0.0193494	Yes	Down
6:12912303..12912379:+	6.72939	6.04457	0.00637942	0.0239228	Yes	Up
8:18656536..18656590:+	6.72939	5.88961	0.00637942	0.0239228	Yes	Up
8:24887664..24887721:-	-6.69926	5.7168	0.00637942	0.0239228	Yes	Down
osa-miR397a	-6.69926	6.52606	0.00637942	0.0239228	Yes	Down
2:15842982..15843043:+	6.61505	4.99827	0.00856416	0.0301084	Yes	Up
2:10873083..10873148:+	-6.58494	5.56498	0.00856416	0.0301084	Yes	Down
3:2755331..2755398:-	-6.58494	4.71324	0.00856416	0.0301084	Yes	Down
8:16344876..16344955:+	-6.58494	6.4708	0.00856416	0.0301084	Yes	Down
osa-miR1849	-6.46077	5.81777	0.0116671	0.0403862	Yes	Down
osa-miR2873a	6.35496	4.88927	0.0161545	0.0542501	No	Up
3:33130656..33130739:+	-6.3249	4.71034	0.0161545	0.0542501	No	Down
6:20283059..20283151:+	6.20491	4.38633	0.0227751	0.075359	No	Up
2:7940659..7940718:+	6.03743	4.48318	0.0327643	0.105314	No	Up
osa-miR1883a	-6.00747	4.10571	0.0327643	0.105314	No	Down
osa-miR1874-3p	-1.83063	6.85727	0.0405602	0.128536	No	Down
osa-miR435	5.84792	4.38704	0.0482191	0.14862	No	Up
12:20588238..20588285:-	-5.81802	4.64888	0.0482191	0.14862	No	Down
4:27239126..27239191:+	-1.68004	9.12831	0.054166	0.164694	No	Down
osa-miR530-3p	-2.25665	5.07148	0.0578481	0.173544	No	Down
osa-miR395e	-5.59989	6.62954	0.0728207	0.215587	No	Down
osa-miR166h-5p	-1.80489	6.60264	0.0743668	0.217306	No	Down
osa-miR1862e	1.52477	10.2965	0.0769283	0.221908	No	Up
12:19186696..19186755:+	-1.64542	7.43605	0.0892595	0.25422	No	Down
2:23768887..23768967:-	-1.41004	10.2577	0.0990206	0.278495	No	Down
osa-miR319b	1.4969	8.44707	0.101042	0.280672	No	Up
osa-miR5143a	5.37248	3.9415	0.113277	0.31082	No	Up
osa-miR164d	-1.30967	11.4332	0.124455	0.337378	No	Down
3:8396625..8396673:-	-1.28887	8.33396	0.148082	0.396649	No	Down
12:13410140..13410184:-	-1.21485	7.11713	0.170177	0.450469	No	Down
osa-miR528-5p	1.1674	11.5516	0.173322	0.453458	No	Up
5:29460032..29460117:+	5.05923	4.69406	0.182348	0.454254	No	Up
1:18997667..18997743:-	-5.02972	4.1036	0.182348	0.454254	No	Down
osa-miR1846a-5p	-5.02972	5.05511	0.182348	0.454254	No	Down
osa-miR1883b	-5.02972	3.99456	0.182348	0.454254	No	Down
osa-miR399j	1.24169	6.67304	0.18372	0.454254	No	Up
3:33572263..33572328:-	1.34449	7.44213	0.190733	0.466467	No	Up
osa-miR1862d	1.05725	10.0923	0.223777	0.541397	No	Up
1:25390913..25390968:+	-1.14514	5.80095	0.268756	0.6433	No	Down
osa-miR6250	-0.99118	7.8495	0.285537	0.676272	No	Down
osa-miR2863b	1.13764	6.82086	0.292653	0.679012	No	Up
osa-miR159e	-0.900393	9.80592	0.29273	0.679012	No	Down
osa-miR1863c	1.07752	6.33733	0.315459	0.724269	No	Up
osa-miR408-3p	-0.805079	10.5791	0.345249	0.784658	No	Down
osa-miR167f	0.782338	13.595	0.350579	0.788804	No	Up
osa-miR160c-5p	-0.756778	9.63092	0.37137	0.826672	No	Down
11:19317773..19317836:+	-0.960921	5.39286	0.374758	0.826672	No	Down
osa-miR396e-5p	0.737027	13.5178	0.37919	0.828328	No	Up
6:12925925..12925982:-	0.852707	6.67933	0.40075	0.867008	No	Up
osa-miR390-5p	-1.0883	5.67841	0.411229	0.881205	No	Down
osa-miR171h	0.938316	6.39421	0.437821	0.920652	No	Up
osa-miR1861a	-0.878099	6.93741	0.437821	0.920652	No	Down
10:19749195..19749266:-	-0.809924	5.26436	0.466687	0.972264	No	Down
4:4151100..4151183:+	0.634132	8.73628	0.472451	0.975244	No	Up
osa-miR171c-5p	-0.657127	7.46944	0.489143	0.99982	No	Down
osa-miR1846c-5p	-0.791301	6.26846	0.493244	0.99982	No	Down
osa-miR171e-3p	-0.598385	6.932	0.510516	1	No	Down
osa-miR1429-3p	-0.674023	5.82327	0.5462	1	No	Down
1:20588441..20588513:+	0.611461	6.45121	0.594552	1	No	Up
6:28264637..28264719:+	0.451682	7.19928	0.610397	1	No	Up
1:1445449..1445517:-	-0.505355	4.7508	0.670389	1	No	Down
8:4416875..4416944:-	0.458905	7.05441	0.684676	1	No	Up
osa-miR1423-5p	0.381829	8.54299	0.691965	1	No	Up
10:14349943..14350014:+	0.315889	10.9038	0.70619	1	No	Up
12:23853087..23853174:-	0.304943	12.6164	0.716285	1	No	Up
4:9136100..9136146:+	-0.272079	14.4786	0.744468	1	No	Down
9:1488923..1488989:-	-0.262352	8.79084	0.759602	1	No	Down
3:25953958..25954037:-	0.328562	6.43411	0.78615	1	No	Up
8:25090056..25090114:+	-0.308322	5.93472	0.793603	1	No	Down
4:3787560..3787611:-	-0.23185	7.39248	0.801998	1	No	Down
osa-miR827	-0.210802	9.98947	0.804742	1	No	Down
osa-miR535-5p	0.217819	8.23403	0.814937	1	No	Up
osa-miR1871	0.374568	5.91241	0.820975	1	No	Up
10:17472904..17472962:-	-0.314323	5.332	0.820975	1	No	Down
5:25658249..25658339:-	0.308036	5.81677	0.850328	1	No	Up
2:10337563..10337605:+	0.177082	9.11326	0.852312	1	No	Up
2:10337587..10337658:+	0.177082	9.11326	0.852312	1	No	Up
osa-miR1425-5p	-0.127265	12.8819	0.879414	1	No	Down
3:7103398..7103477:-	-0.120717	10.4894	0.889882	1	No	Down
osa-miR166j-5p	0.111364	16.619	0.893694	1	No	Up
osa-miR160f-5p	-0.0887522	11.0865	0.917113	1	No	Down
4:30842955..30843030:+	0.106563	9.18172	0.918551	1	No	Up
osa-miR159a.2	0.0589935	16.2049	0.943606	1	No	Up
osa-miR166f	-0.0378775	14.669	0.963826	1	No	Down
2:29415724..29415792:+	-0.0825799	8.08236	0.97442	1	No	Down
12:20638813..20638857:-	-0.0141947	14.5668	0.986551	1	No	Down
osa-miR1876	-0.0157389	11.5757	0.988995	1	No	Down
osa-miR394	0.00352293	10.7949	0.9968	1	No	Up
osa-miR1862f	3.18353	4.41384	1	1	No	Up
7:6118561..6118637:+	0.0686733	7.393	1	1	No	Up
7:20923244..20923311:+	0.0303333	6.78092	1	1	No	Up
osa-miR171g	0.029686	4.90933	1	1	No	Up
osa-miR7694-3p	0.0295061	4.8095	1	1	No	Up
osa-miR5504	-0.0239069	7.1372	1	1	No	Down
10:16142458..16142515:+	-2.56274e-15	9.4115	1	1	No	Down
10:21756597..21756679:+	-2.56274e-15	5.77088	1	1	No	Down
11:11037075..11037160:+	-2.56274e-15	4.39816	1	1	No	Down
11:17108185..17108261:+	-2.56274e-15	5.53854	1	1	No	Down
11:15289114..15289200:+	-2.56274e-15	5.38203	1	1	No	Down
11:19396177..19396257:+	-2.56274e-15	9.31442	1	1	No	Down
11:23606754..23606836:-	-2.56274e-15	5.71484	1	1	No	Down
12:13410141..13410184:+	-2.56274e-15	9.35373	1	1	No	Down
12:14779086..14779151:-	-2.56274e-15	6.90631	1	1	No	Down
12:20660186..20660233:-	-2.56274e-15	8.43707	1	1	No	Down
12:26339658..26339702:-	-2.56274e-15	11.767	1	1	No	Down
12:6898003..6898087:-	-2.56274e-15	4.71191	1	1	No	Down
1:18693810..18693896:-	-2.56274e-15	5.12762	1	1	No	Down
1:32470342..32470416:-	-2.56274e-15	5.40052	1	1	No	Down
1:42634449..42634530:-	-2.56274e-15	8.67784	1	1	No	Down
2:13849049..13849117:+	-2.56274e-15	6.45886	1	1	No	Down
2:13916620..13916705:+	-2.56274e-15	4.54139	1	1	No	Down
2:23768888..23768967:-	-2.56274e-15	11.4984	1	1	No	Down
2:23768891..23768967:-	-2.56274e-15	10.8231	1	1	No	Down
2:24706508..24706598:-	-2.56274e-15	4.35726	1	1	No	Down
2:25454486..25454538:+	-2.56274e-15	5.05348	1	1	No	Down
2:26264137..26264215:+	-2.56274e-15	8.13806	1	1	No	Down
3:12319442..12319523:+	-2.56274e-15	5.05705	1	1	No	Down
3:13639028..13639093:-	-2.56274e-15	9.22435	1	1	No	Down
3:15420365..15420432:+	-2.56274e-15	5.7243	1	1	No	Down
3:22103122..22103181:+	-2.56274e-15	4.84078	1	1	No	Down
3:2486734..2486801:-	-2.56274e-15	8.43944	1	1	No	Down
3:31179804..31179868:-	-2.56274e-15	7.8798	1	1	No	Down
3:31179809..31179868:-	-2.56274e-15	8.3487	1	1	No	Down
3:31181902..31181966:-	-2.56274e-15	7.8798	1	1	No	Down
3:31181907..31181966:-	-2.56274e-15	8.3487	1	1	No	Down
3:31184000..31184064:-	-2.56274e-15	7.8798	1	1	No	Down
3:31184005..31184064:-	-2.56274e-15	8.3487	1	1	No	Down
3:31186098..31186162:-	-2.56274e-15	7.87148	1	1	No	Down
3:31186103..31186162:-	-2.56274e-15	8.3352	1	1	No	Down
3:31188219..31188283:-	-2.56274e-15	7.8798	1	1	No	Down
3:31188224..31188283:-	-2.56274e-15	8.3487	1	1	No	Down
4:16969335..16969422:-	-2.56274e-15	5.8573	1	1	No	Down
4:194954..195022:+	-2.56274e-15	6.60122	1	1	No	Down
4:27239126..27239192:+	-2.56274e-15	7.86902	1	1	No	Down
4:29151578..29151651:+	-2.56274e-15	6.34203	1	1	No	Down
4:5578751..5578841:-	-2.56274e-15	5.61854	1	1	No	Down
5:26570148..26570201:-	-2.56274e-15	8.74075	1	1	No	Down
5:26916778..26916859:-	-2.56274e-15	5.33632	1	1	No	Down
5:3009739..3009827:-	-2.56274e-15	6.00016	1	1	No	Down
5:8900559..8900650:+	-2.56274e-15	5.61854	1	1	No	Down
6:13329846..13329929:+	-2.56274e-15	4.86642	1	1	No	Down
6:13624967..13625053:+	-2.56274e-15	5.12762	1	1	No	Down
6:15694763..15694835:-	-2.56274e-15	8.83226	1	1	No	Down
6:30594726..30594808:-	-2.56274e-15	4.50334	1	1	No	Down
7:16338728..16338814:+	-2.56274e-15	5.38203	1	1	No	Down
7:16891436..16891522:-	-2.56274e-15	4.91285	1	1	No	Down
7:20473395..20473453:-	-2.56274e-15	4.79961	1	1	No	Down
8:1620416..1620496:+	-2.56274e-15	5.94922	1	1	No	Down
8:16365037..16365085:+	-2.56274e-15	5.61854	1	1	No	Down
8:16365063..16365150:+	-2.56274e-15	5.61854	1	1	No	Down
8:18656535..18656591:+	-2.56274e-15	7.12158	1	1	No	Down
8:26950856..26950948:+	-2.56274e-15	4.67761	1	1	No	Down
8:3956659..3956728:-	-2.56274e-15	6.15213	1	1	No	Down
8:9193745..9193816:+	-2.56274e-15	5.14713	1	1	No	Down
9:11862495..11862571:+	-2.56274e-15	6.16269	1	1	No	Down
9:22353355..22353434:+	-2.56274e-15	5.69722	1	1	No	Down
osa-miR156g-5p	-2.56274e-15	7.62652	1	1	No	Down
osa-miR160a-5p	-2.56274e-15	9.65834	1	1	No	Down
osa-miR166a-3p	-2.56274e-15	15.3457	1	1	No	Down
osa-miR166d-3p	-2.56274e-15	14.0622	1	1	No	Down
osa-miR171b	-2.56274e-15	6.2351	1	1	No	Down
osa-miR171f-3p	-2.56274e-15	5.51174	1	1	No	Down
osa-miR1846b-3p	-2.56274e-15	6.65624	1	1	No	Down
osa-miR1863b.2	-2.56274e-15	3.88305	1	1	No	Down
osa-miR1868	-2.56274e-15	8.34272	1	1	No	Down
osa-miR2865	-2.56274e-15	4.83297	1	1	No	Down
osa-miR319a-3p.2-3p	-2.56274e-15	8.34116	1	1	No	Down
osa-miR531b	-2.56274e-15	10.3161	1	1	No	Down
osa-miR5340	-2.56274e-15	4.07251	1	1	No	Down
osa-miR5814	-2.56274e-15	4.29155	1	1	No	Down

## Sheet: ST5 vs SC
Table S2f: List of differentially expressed miRNA in ST5 as compared to SW control (ST5 vs SC)
miRNA_ID	logFC	logCPM	PValue	FDR	Significance	Regulation
11:12094127..12094194:+	-18.2266	16.7269	3.86106e-23	2.17184e-21	Yes	Down
11:12096485..12096552:+	-18.2266	16.7269	3.86106e-23	2.17184e-21	Yes	Down
11:12151015..12151082:+	-18.2266	16.7269	3.86106e-23	2.17184e-21	Yes	Down
11:12161590..12161657:+	-18.2266	16.7269	3.86106e-23	2.17184e-21	Yes	Down
osa-miR166c-3p	16.4562	14.2511	8.24481e-20	3.71016e-18	Yes	up
12:20638813..20638857:-	-15.9248	14.5668	8.21588e-19	3.08095e-17	Yes	Down
osa-miR166d-3p	15.5963	14.0622	3.40957e-18	1.09593e-16	Yes	Up
osa-miR167f	-15.1348	13.595	2.50201e-17	7.03692e-16	Yes	Down
4:9136100..9136146:+	-15.0058	14.4786	4.37226e-17	1.09307e-15	Yes	Down
3:35604214..35604285:-	14.6585	11.9899	1.96806e-16	4.42813e-15	Yes	Up
osa-miR396e-5p	-14.2112	13.5178	1.35388e-15	2.7693e-14	Yes	Down
osa-miR168a-5p	-13.258	11.8785	8.21342e-14	1.54002e-12	Yes	Down
2:23768887..23768967:-	-12.6264	10.2577	1.23532e-12	2.13806e-11	Yes	Down
2:23768891..23768967:-	12.1908	10.8231	8.0217e-12	1.2892e-10	Yes	Up
3:23661014..23661073:+	-11.9373	8.69435	2.33614e-11	3.28519e-10	Yes	Down
4:32897689..32897748:-	-11.9373	8.69435	2.33614e-11	3.28519e-10	Yes	Down
osa-miR160c-5p	-11.6954	9.63092	6.53132e-11	8.41511e-10	Yes	Down
osa-miR160b-5p	-11.6868	9.60577	6.73209e-11	8.41511e-10	Yes	Down
10:11579843..11579900:+	-11.3765	10.5072	2.50062e-10	3e-09	Yes	Down
3:7103398..7103477:-	-11.333	10.4894	3.02406e-10	3.40207e-09	Yes	Down
4:27239126..27239191:+	-11.0448	9.12831	1e-09	1.08645e-08	Yes	Down
2:20655589..20655646:+	-10.9181	9.63807	1.69245e-09	1.73091e-08	Yes	Down
osa-miR160a-5p	10.619	9.65834	6.17697e-09	5.91995e-08	Yes	Up
10:11579843..11579903:+	10.6096	8.85029	6.37369e-09	5.91995e-08	Yes	Up
2:26264137..26264215:+	10.6001	8.13806	6.57772e-09	5.91995e-08	Yes	Up
5:64702..64787:-	-10.5066	8.08916	9.40452e-09	8.13853e-08	Yes	Down
5:26570103..26570172:-	10.2713	7.9625	2.59407e-08	2.08452e-07	Yes	Up
5:26570148..26570201:-	10.2713	8.74075	2.59407e-08	2.08452e-07	Yes	Up
12:13410140..13410184:-	-10.032	7.11713	6.58586e-08	5.11e-07	Yes	Down
4:27239126..27239192:+	9.92261	7.86902	1.05822e-07	7.93664e-07	Yes	Up
osa-miR1874-3p	-9.86902	6.85727	1.22897e-07	8.92e-07	Yes	Down
4:194954..195022:+	9.86062	6.60122	1.3606e-07	9.56675e-07	Yes	Up
5:26570148..26570202:-	-9.78545	9.06807	1.76792e-07	1.2054e-06	Yes	Down
1:37391406..37391472:-	-9.73066	8.16736	2.19791e-07	1.45228e-06	Yes	Down
osa-miR156e	9.72801	8.71152	2.32365e-07	1.45228e-06	Yes	Up
osa-miR156i	9.72801	6.895	2.32365e-07	1.45228e-06	Yes	Up
2:4183155..4183234:+	9.58197	6.60549	4.17254e-07	2.53736e-06	Yes	Up
6:21665050..21665130:+	-9.1297	8.05846	2.23811e-06	1.31664e-05	Yes	Down
osa-miR398b	4.61724	11.3649	2.28217e-06	1.31664e-05	Yes	Up
osa-miR156b-5p	-9.00594	8.73872	3.69514e-06	2.07852e-05	Yes	Down
8:5524848..5524914:-	-8.98736	7.88546	4.03352e-06	2.21352e-05	Yes	Down
2:3563437..3563487:-	-8.76544	6.37533	9.43113e-06	5.05239e-05	Yes	Down
9:11862495..11862571:+	8.74695	6.16269	1.04431e-05	5.46439e-05	Yes	Up
osa-miR1868	8.64029	8.34272	1.59765e-05	8.1698e-05	Yes	Up
6:28264637..28264719:+	-8.36597	7.19928	3.6339e-05	0.000181695	Yes	Down
osa-miR171e-3p	-8.30725	6.932	4.69471e-05	0.000229633	Yes	Down
12:19186696..19186755:+	-8.21445	7.43605	6.13206e-05	0.000293556	Yes	Down
3:15420365..15420432:+	8.16367	5.7243	9.36436e-05	0.000438954	Yes	Up
7:20923244..20923311:+	-8.04513	6.78092	0.000108555	0.000498467	Yes	Down
12:15824557..15824647:+	-7.81163	6.58132	0.000240716	0.00108322	Yes	Down
1:32470342..32470416:-	7.7503	5.40052	0.000341383	0.0015061	Yes	Up
6:15694763..15694835:-	7.52903	8.83226	0.000732646	0.0031701	Yes	Up
3:25953958..25954037:-	-7.42658	6.43411	0.000900683	0.00382366	Yes	Down
1:25390913..25390968:+	-7.37033	5.80095	0.00111513	0.00464638	Yes	Down
8:3956659..3956728:-	7.26756	6.15213	0.0017497	0.00715786	Yes	Up
11:19317773..19317836:+	-7.05058	5.39286	0.00284366	0.0110314	Yes	Down
8:18551115..18551178:+	-7.05058	5.01132	0.00284366	0.0110314	Yes	Down
osa-miR1861a	-7.05058	5.07148	0.00284366	0.0110314	Yes	Down
osa-miR319b	2.74424	8.44707	0.00299927	0.0114379	Yes	Up
10:19749195..19749266:-	-6.89979	5.26436	0.00368003	0.0135739	Yes	Down
7:28322190..28322258:-	-6.89979	4.97462	0.00368003	0.0135739	Yes	Down
osa-miR156j-5p	6.94797	6.48548	0.00481584	0.0171994	Yes	Up
osa-miR2102-3p	-6.81804	5.12511	0.00481584	0.0171994	Yes	Down
3:12319442..12319523:+	6.8235	5.05705	0.00637942	0.0208025	Yes	Up
1:1445449..1445517:-	-6.73137	4.7508	0.00637942	0.0208025	Yes	Down
1:20588441..20588513:+	-6.73137	6.45121	0.00637942	0.0208025	Yes	Down
1:34861338..34861429:+	-6.73137	5.86293	0.00637942	0.0208025	Yes	Down
osa-miR1846b-5p	-6.73137	6.98144	0.00637942	0.0208025	Yes	Down
osa-miR1846c-5p	-6.73137	6.26846	0.00637942	0.0208025	Yes	Down
osa-miR171b	6.68727	6.2351	0.00856416	0.0256925	Yes	Up
7:25572265..25572315:+	-6.63917	5.18033	0.00856416	0.0256925	Yes	Down
10:17472904..17472962:-	-6.54067	5.332	0.00856416	0.0256925	Yes	Down
3:33572263..33572328:-	-6.54067	7.44213	0.00856416	0.0256925	Yes	Down
5:25658249..25658339:-	-6.54067	5.81677	0.00856416	0.0256925	Yes	Down
9:1802159..1802217:-	-6.54067	5.48215	0.00856416	0.0256925	Yes	Down
1:15442278..15442370:-	6.53682	5.87773	0.0116671	0.0336551	Yes	Up
osa-miR171f-3p	6.53682	5.51174	0.0116671	0.0336551	Yes	Up
8:24887664..24887721:-	-6.43494	5.7168	0.0116671	0.0336551	Yes	Down
osa-miR827	-2.16902	9.98947	0.01492	0.0424937	Yes	Down
2:10873083..10873148:+	-6.32085	5.56498	0.0161545	0.0443263	Yes	Down
3:2755331..2755398:-	-6.32085	4.71324	0.0161545	0.0443263	Yes	Down
8:16344876..16344955:+	-6.32085	6.4708	0.0161545	0.0443263	Yes	Down
osa-miR530-3p	-2.08782	11.4332	0.0171846	0.0465847	Yes	Down
osa-miR1849	-6.19696	5.81777	0.0227751	0.0595861	No	Down
osa-miR1871	-6.19696	5.91241	0.0227751	0.0595861	No	Down
osa-miR390-5p	-6.19696	5.67841	0.0227751	0.0595861	No	Down
osa-miR535-5p	-2.11457	8.23403	0.0251291	0.0649891	No	Down
3:33130656..33130739:+	-6.06142	4.71034	0.0327643	0.0837722	No	Down
2:816464..816500:+	-1.7948	18.0095	0.0363676	0.0919406	No	Down
osa-miR6250	-2.06727	7.8495	0.0459152	0.114788	No	Down
osa-miR1883a	-5.74489	4.10571	0.0482191	0.119223	No	Down
8:4416875..4416944:-	1.80363	7.05441	0.0562336	0.137528	No	Up
osa-miR397a	1.87508	6.52606	0.0619942	0.149986	No	Up
osa-miR171h	1.96915	6.39421	0.0684026	0.16373	No	Up
12:20588238..20588285:-	-5.55608	4.64888	0.0728207	0.17247	No	Down
osa-miR394	-1.4944	10.7949	0.0860062	0.201577	No	Down
4:4151100..4151183:+	1.46417	8.73628	0.0946014	0.219436	No	Up
osa-miR171c-5p	-1.6787	7.46944	0.106464	0.244433	No	Down
4:3787560..3787611:-	1.42777	7.39248	0.109441	0.24873	No	Up
osa-miR395e	-5.33879	6.62954	0.113277	0.254872	No	Down
3:8396625..8396673:-	-1.36301	8.33396	0.131769	0.293545	No	Down
osa-miR160f-5p	-1.2924	11.0865	0.134125	0.295864	No	Down
osa-miR1429-3p	-1.91718	5.82327	0.137436	0.300225	No	Down
osa-miR166h-5p	-1.5249	6.60264	0.145711	0.315241	No	Down
osa-miR408-3p	-1.1732	10.5791	0.173246	0.371242	No	Down
osa-miR171g	1.14147	12.6164	0.17728	0.376302	No	Up
1:18997667..18997743:-	-5.08287	4.90933	0.182348	0.376406	No	Down
osa-miR5340	4.9826	4.07251	0.182348	0.376406	No	Up
osa-miR5814	4.9826	4.29155	0.182348	0.376406	No	Up
2:10337563..10337605:+	1.15602	9.11326	0.186033	0.377095	No	Up
2:10337587..10337658:+	1.15602	9.11326	0.186033	0.377095	No	Up
osa-miR164d	1.29335	6.93741	0.188194	0.378068	No	Up
osa-miR2863b	1.20818	6.82086	0.244039	0.485918	No	Up
osa-miR528-5p	0.957944	11.5516	0.262762	0.51861	No	Up
4:30842955..30843030:+	0.897652	9.18172	0.296442	0.577731	No	Up
osa-miR166f	-0.859896	14.669	0.30544	0.577731	No	Down
12:23853087..23853174:-	-4.77154	4.1036	0.305556	0.577731	No	Down
osa-miR1883b	-4.77154	3.99456	0.305556	0.577731	No	Down
osa-miR7694-3p	-4.77154	4.8095	0.305556	0.577731	No	Down
osa-miR5504	0.962169	7.1372	0.337471	0.6315	No	Up
9:1488923..1488989:-	0.818054	8.79084	0.339607	0.6315	No	Up
osa-miR1876	-0.734327	11.5757	0.387751	0.715115	No	Down
9:20720488..20720571:+	0.690545	12.6834	0.410338	0.750618	No	Up
osa-miR1862d	-0.729628	10.0923	0.419025	0.755304	No	Down
2:29415724..29415792:+	-0.769531	8.08236	0.419613	0.755304	No	Down
8:3956614..3956683:-	-0.813065	6.83264	0.430752	0.7692	No	Down
6:12925925..12925982:-	0.813676	6.67933	0.443239	0.785266	No	Up
10:14349943..14350014:+	-0.587256	10.9038	0.484091	0.846366	No	Down
osa-miR159e	-0.606546	9.80592	0.48525	0.846366	No	Down
osa-miR1863c	-0.733742	6.33733	0.533403	0.923198	No	Down
osa-miR1423-5p	-0.596727	8.54299	0.543491	0.928743	No	Down
7:6118561..6118637:+	0.59202	7.393	0.546236	0.928743	No	Up
osa-miR166j-5p	-0.500409	16.619	0.54899	0.928743	No	Down
osa-miR399j	-0.584929	6.67304	0.577471	0.969635	No	Down
osa-miR1846a-5p	0.929658	5.05511	0.618648	1	No	Up
osa-miR1861j	-0.393071	8.5122	0.649164	1	No	Down
osa-miR1862e	0.313471	10.2965	0.715101	1	No	Up
10:20475656..20475704:+	-0.246865	13.1714	0.767422	1	No	Down
2:15445961..15446043:-	-0.581061	5.19466	0.777046	1	No	Down
osa-miR1425-5p	0.156792	12.8819	0.851663	1	No	Up
osa-miR159a.2	-0.100164	16.2049	0.904384	1	No	Down
8:25090056..25090114:+	0.0853909	5.93472	1	1	No	Up
10:16142458..16142515:+	-2.56274e-15	9.4115	1	1	No	Down
10:20475657..20475704:+	-2.56274e-15	13.4929	1	1	No	Down
10:21756597..21756679:+	-2.56274e-15	5.77088	1	1	No	Down
11:11037075..11037160:+	-2.56274e-15	4.39816	1	1	No	Down
11:17108185..17108261:+	-2.56274e-15	5.53854	1	1	No	Down
11:15289114..15289200:+	-2.56274e-15	5.38203	1	1	No	Down
11:19396177..19396257:+	-2.56274e-15	9.31442	1	1	No	Down
11:23606754..23606836:-	-2.56274e-15	5.71484	1	1	No	Down
12:13410141..13410184:+	-2.56274e-15	9.35373	1	1	No	Down
12:14779086..14779151:-	-2.56274e-15	6.90631	1	1	No	Down
12:17004735..17004816:+	-2.56274e-15	5.22713	1	1	No	Down
12:20660186..20660233:-	-2.56274e-15	8.43707	1	1	No	Down
12:26339658..26339702:-	-2.56274e-15	11.767	1	1	No	Down
12:6898003..6898087:-	-2.56274e-15	4.71191	1	1	No	Down
1:18693810..18693896:-	-2.56274e-15	5.12762	1	1	No	Down
1:42634449..42634530:-	-2.56274e-15	8.67784	1	1	No	Down
2:13849049..13849117:+	-2.56274e-15	6.45886	1	1	No	Down
2:13916620..13916705:+	-2.56274e-15	4.54139	1	1	No	Down
2:15842982..15843043:+	-2.56274e-15	4.99827	1	1	No	Down
2:22950923..22951002:+	-2.56274e-15	5.33549	1	1	No	Down
2:23768888..23768967:-	-2.56274e-15	11.4984	1	1	No	Down
2:24706508..24706598:-	-2.56274e-15	4.35726	1	1	No	Down
2:25454486..25454538:+	-2.56274e-15	5.05348	1	1	No	Down
2:7940659..7940718:+	-2.56274e-15	4.48318	1	1	No	Down
3:13639028..13639093:-	-2.56274e-15	9.22435	1	1	No	Down
3:22103070..22103146:+	-2.56274e-15	5.22713	1	1	No	Down
3:22103122..22103181:+	-2.56274e-15	4.84078	1	1	No	Down
3:2486734..2486801:-	-2.56274e-15	8.43944	1	1	No	Down
3:2486735..2486800:-	-2.56274e-15	8.0485	1	1	No	Down
3:27613099..27613180:-	-2.56274e-15	6.50951	1	1	No	Down
3:31179804..31179868:-	-2.56274e-15	7.8798	1	1	No	Down
3:31179809..31179868:-	-2.56274e-15	8.3487	1	1	No	Down
3:31181902..31181966:-	-2.56274e-15	7.8798	1	1	No	Down
3:31181907..31181966:-	-2.56274e-15	8.3487	1	1	No	Down
3:31184000..31184064:-	-2.56274e-15	7.8798	1	1	No	Down
3:31184005..31184064:-	-2.56274e-15	8.3487	1	1	No	Down
3:31186098..31186162:-	-2.56274e-15	7.87148	1	1	No	Down
3:31186103..31186162:-	-2.56274e-15	8.3352	1	1	No	Down
3:31188219..31188283:-	-2.56274e-15	7.8798	1	1	No	Down
3:31188224..31188283:-	-2.56274e-15	8.3487	1	1	No	Down
4:16969335..16969422:-	-2.56274e-15	5.8573	1	1	No	Down
4:25386653..25386716:+	-2.56274e-15	4.96247	1	1	No	Down
4:29151578..29151651:+	-2.56274e-15	6.34203	1	1	No	Down
4:5578751..5578841:-	-2.56274e-15	5.61854	1	1	No	Down
5:26916778..26916859:-	-2.56274e-15	5.33632	1	1	No	Down
5:29460032..29460117:+	-2.56274e-15	4.69406	1	1	No	Down
5:3009739..3009827:-	-2.56274e-15	6.00016	1	1	No	Down
5:64704..64785:-	-2.56274e-15	8.83092	1	1	No	Down
5:8900559..8900650:+	-2.56274e-15	5.61854	1	1	No	Down
6:12912303..12912379:+	-2.56274e-15	6.04457	1	1	No	Down
6:13329846..13329929:+	-2.56274e-15	4.86642	1	1	No	Down
6:13624967..13625053:+	-2.56274e-15	5.12762	1	1	No	Down
6:20283059..20283151:+	-2.56274e-15	4.38633	1	1	No	Down
6:30594726..30594808:-	-2.56274e-15	4.50334	1	1	No	Down
7:16338728..16338814:+	-2.56274e-15	5.38203	1	1	No	Down
7:16891436..16891522:-	-2.56274e-15	4.91285	1	1	No	Down
7:20473395..20473453:-	-2.56274e-15	4.79961	1	1	No	Down
8:1620416..1620496:+	-2.56274e-15	5.94922	1	1	No	Down
8:16365037..16365085:+	-2.56274e-15	5.61854	1	1	No	Down
8:16365063..16365150:+	-2.56274e-15	5.61854	1	1	No	Down
8:18206800..18206859:-	-2.56274e-15	5.0287	1	1	No	Down
8:18656535..18656591:+	-2.56274e-15	7.12158	1	1	No	Down
8:18656536..18656590:+	-2.56274e-15	5.88961	1	1	No	Down
8:24473894..24473979:-	-2.56274e-15	8.33649	1	1	No	Down
8:26950856..26950948:+	-2.56274e-15	4.67761	1	1	No	Down
8:9193745..9193816:+	-2.56274e-15	5.14713	1	1	No	Down
9:22353355..22353434:+	-2.56274e-15	5.69722	1	1	No	Down
osa-miR156c-5p	-2.56274e-15	7.28978	1	1	No	Down
osa-miR156g-5p	-2.56274e-15	7.62652	1	1	No	Down
osa-miR160d-5p	-2.56274e-15	9.60656	1	1	No	Down
osa-miR166a-3p	-2.56274e-15	15.3457	1	1	No	Down
osa-miR166b-5p	-2.56274e-15	6.53496	1	1	No	Down
osa-miR1846b-3p	-2.56274e-15	6.65624	1	1	No	Down
osa-miR1861h	-2.56274e-15	7.15815	1	1	No	Down
osa-miR1862f	-2.56274e-15	4.41384	1	1	No	Down
osa-miR1863b.2	-2.56274e-15	3.88305	1	1	No	Down
osa-miR2865	-2.56274e-15	4.83297	1	1	No	Down
osa-miR2873a	-2.56274e-15	4.88927	1	1	No	Down
osa-miR319a-3p.2-3p	-2.56274e-15	8.34116	1	1	No	Down
osa-miR395m	-2.56274e-15	6.74615	1	1	No	Down
osa-miR435	-2.56274e-15	4.38704	1	1	No	Down
osa-miR5143a	-2.56274e-15	3.9415	1	1	No	Down
osa-miR531b	-2.56274e-15	10.3161	1	1	No	Down

## Sheet: SC vs IC
Table S2g: List of differentially expressed miRNA in SW control as compared to IR8 control (SC vs IC)
miRNA_ID	logFC	logCPM	PValue	FDR	Significance	Regulation
osa-miR166a-3p	-16.8242	15.3457	1.5418e-20	3.46905e-18	Yes	Down
osa-miR166c-3p	16.5436	14.2511	5.19314e-20	5.84228e-18	Yes	Up
10:20475657..20475704:+	-15.5113	13.4929	4.52972e-18	3.18891e-16	Yes	Down
10:20475656..20475704:+	15.4592	13.1714	5.66917e-18	3.18891e-16	Yes	Up
osa-miR167f	15.2223	13.595	1.57765e-17	7.09943e-16	Yes	Up
2:23768888..23768967:-	-14.352	11.4984	6.79487e-16	2.54808e-14	Yes	Down
12:26339658..26339702:-	-13.8419	11.767	6.15447e-15	1.97822e-13	Yes	Down
osa-miR168a-5p	13.3455	11.8785	5.18559e-14	1.45845e-12	Yes	Up
10:14349943..14350014:+	13.1217	10.9038	1.35694e-13	3.39236e-12	Yes	Up
2:23768887..23768967:-	12.7138	10.2577	7.83561e-13	1.76301e-11	Yes	Up
6:15694763..15694835:-	-12.4054	8.83226	2.963e-12	6.06068e-11	Yes	Down
5:26570148..26570201:-	-12.1264	8.74075	9.77258e-12	1.83236e-10	Yes	Down
osa-miR531b	-12.0553	10.3161	1.31476e-11	2.21905e-10	Yes	Down
3:23661014..23661073:+	12.0247	8.69435	1.47936e-11	2.21905e-10	Yes	Up
4:32897689..32897748:-	12.0247	8.69435	1.47936e-11	2.21905e-10	Yes	Up
osa-miR160d-5p	-11.9637	9.60656	1.95751e-11	2.75274e-10	Yes	Down
osa-miR160c-5p	11.7829	9.63092	4.15856e-11	5.50397e-10	Yes	Up
4:27239126..27239191:+	11.1323	9.12831	6.45478e-10	8.06848e-09	Yes	Up
4:27239126..27239192:+	-11.0397	7.86902	1e-09	1.14606e-08	Yes	Down
osa-miR1861j	10.8881	8.5122	1.78109e-09	2e-08	Yes	Up
3:2486734..2486801:-	-10.8407	8.43944	2.25298e-09	2.4139e-08	Yes	Down
5:64704..64785:-	-10.8035	8.83092	2.64851e-09	2.7087e-08	Yes	Down
9:1488923..1488989:-	10.6765	8.79084	4.29048e-09	4.2e-08	Yes	Up
5:64702..64787:-	10.5941	8.08916	6.17697e-09	5.79091e-08	Yes	Up
12:13410140..13410184:-	10.1194	7.11713	4.23822e-08	3.8144e-07	Yes	Up
osa-miR1868	-10.0595	8.34272	5.75113e-08	4.97694e-07	Yes	Down
osa-miR1874-3p	9.95642	6.85727	8.31076e-08	6.92563e-07	Yes	Up
5:26570148..26570202:-	9.87285	9.06807	1.16873e-07	9.39155e-07	Yes	Up
1:37391406..37391472:-	9.81805	8.16736	1.43252e-07	1.11144e-06	Yes	Up
8:24473894..24473979:-	-9.61939	8.33649	3.28e-07	2.45977e-06	Yes	Down
10:16142458..16142515:+	-9.49403	9.4115	5.36e-07	3.89027e-06	Yes	Down
6:21665050..21665130:+	9.21704	8.05846	1.51666e-06	1.0664e-05	Yes	Up
8:18656536..18656590:+	-9.18192	5.88961	1.90992e-06	1.30222e-05	Yes	Down
8:5524848..5524914:-	9.07469	7.88546	2.63354e-06	1.74278e-05	Yes	Up
2:13849049..13849117:+	-8.98298	6.45886	4.03352e-06	2.59298e-05	Yes	Down
3:27613099..27613180:-	-8.95607	6.50951	4.40838e-06	2.75524e-05	Yes	Down
2:3563437..3563487:-	8.85274	6.37533	6.37378e-06	3.87595e-05	Yes	Up
8:1620416..1620496:+	-8.81341	5.94922	7.72941e-06	4.57662e-05	Yes	Down
osa-miR156c-5p	-8.47722	7.28978	2.52136e-05	0.000141826	Yes	Down
6:28264637..28264719:+	8.4532	7.19928	2.52136e-05	0.000141826	Yes	Up
osa-miR528-5p	-3.82858	11.5516	4.28281e-05	0.000235032	Yes	Down
4:3787560..3787611:-	8.20245	7.39248	6.13206e-05	0.000328503	Yes	Up
8:3956614..3956683:-	8.1678	6.83264	7.03917e-05	0.000368329	Yes	Up
7:20923244..20923311:+	8.1323	6.78092	8.10571e-05	0.000414496	Yes	Up
12:15824557..15824647:+	7.89874	6.58132	0.000172911	0.000864554	Yes	Up
5:3009739..3009827:-	-7.87525	6.00016	0.000203569	0.000995717	Yes	Down
osa-miR398b	-3.45358	11.3649	0.000208034	0.00099591	Yes	Down
6:12912303..12912379:+	-7.55486	6.04457	0.00059992	0.00275473	Yes	Down
3:25953958..25954037:-	7.51358	6.43411	0.00059992	0.00275473	Yes	Up
11:11396756..11396839:+	-7.48126	5.53854	0.000732646	0.00329691	Yes	Down
7:16891436..16891522:-	-7.32175	4.91285	0.00139115	0.00601942	Yes	Down
6:12925925..12925982:-	7.27401	6.67933	0.00139115	0.00601942	Yes	Up
11:19317773..19317836:+	7.13743	5.39286	0.0017497	0.00715786	Yes	Up
8:18551115..18551178:+	7.13743	5.01132	0.0017497	0.00715786	Yes	Up
osa-miR1861a	7.13743	5.07148	0.0017497	0.00715786	Yes	Up
4:25386653..25386716:+	-7.04357	4.96247	0.00284366	0.0108445	Yes	Down
10:19749195..19749266:-	6.98657	5.26436	0.00284366	0.0108445	Yes	Up
7:28322190..28322258:-	6.98657	4.97462	0.00284366	0.0108445	Yes	Up
osa-miR1429-3p	6.98657	5.82327	0.00284366	0.0108445	Yes	Up
6:13329846..13329929:+	-6.9375	4.86642	0.00368003	0.0133549	Yes	Down
11:17108185..17108261:+	6.90478	5.12511	0.00368003	0.0133549	Yes	Up
osa-miR530-3p	6.90478	6.93741	0.00368003	0.0133549	Yes	Up
6:30594726..30594808:-	-6.823	4.50334	0.00481584	0.0166702	Yes	Down
1:1445449..1445517:-	6.81807	4.7508	0.00481584	0.0166702	Yes	Up
osa-miR1846c-5p	6.81807	6.26846	0.00481584	0.0166702	Yes	Up
7:25572265..25572315:+	6.72581	5.18033	0.00637942	0.021748	Yes	Up
osa-miR827	2.36066	9.98947	0.00839389	0.0263964	Yes	Up
1:15442278..15442370:-	-6.69863	5.87773	0.00856416	0.0263964	Yes	Down
5:26916778..26916859:-	-6.69863	5.33632	0.00856416	0.0263964	Yes	Down
7:20473395..20473453:-	-6.69863	4.79961	0.00856416	0.0263964	Yes	Down
10:17472904..17472962:-	6.62725	5.332	0.00856416	0.0263964	Yes	Up
5:25658249..25658339:-	6.62725	5.81677	0.00856416	0.0263964	Yes	Up
9:1802159..1802217:-	6.62725	5.48215	0.00856416	0.0263964	Yes	Up
osa-miR319b	-2.33005	8.44707	0.0101057	0.0307267	Yes	Down
osa-miR1863c	6.52145	6.33733	0.0116671	0.0340922	Yes	Up
2:10873083..10873148:+	6.40728	5.56498	0.0116671	0.0340922	Yes	Up
3:2755331..2755398:-	6.40728	4.71324	0.0116671	0.0340922	Yes	Up
2:13916620..13916705:+	-6.41221	4.54139	0.0161545	0.0448735	Yes	Down
osa-miR1849	6.2833	5.81777	0.0161545	0.0448735	Yes	Up
osa-miR1871	6.2833	5.91241	0.0161545	0.0448735	Yes	Up
osa-miR390-5p	6.2833	5.67841	0.0161545	0.0448735	Yes	Up
osa-miR1846b-5p	-2.29243	6.98144	0.0198412	0.0544422	No	Down
3:33130656..33130739:+	6.14764	4.71034	0.0227751	0.0617399	No	Up
osa-miR1862d	-1.8818	10.0923	0.0324896	0.0857204	No	Down
osa-miR2873a	-6.05447	4.88927	0.0327643	0.0857204	No	Down
osa-miR171h	5.9979	6.39421	0.0327643	0.0857204	No	Up
osa-miR1846a-5p	-2.46583	5.05511	0.0385026	0.0995757	No	Down
osa-miR1883a	5.8308	4.10571	0.0482191	0.123287	No	Up
3:33572263..33572328:-	-1.9593	7.44213	0.0495113	0.125169	No	Down
4:9136100..9136146:+	-1.62497	14.4786	0.0569562	0.142391	No	Down
8:16344876..16344955:+	-1.82277	6.4708	0.0678618	0.16779	No	Down
osa-miR5814	-5.5777	4.29155	0.0728207	0.178094	No	Down
osa-miR397a	-1.7086	6.52606	0.0875981	0.211931	No	Down
osa-miR535-5p	1.47349	8.23403	0.107798	0.258027	No	Up
osa-miR164d	1.35541	11.4332	0.113161	0.265492	No	Up
osa-miR395e	5.42418	6.62954	0.113277	0.265492	No	Up
osa-miR5504	-1.27536	7.1372	0.166587	0.385141	No	Down
osa-miR1423-5p	-1.22048	8.54299	0.16775	0.385141	No	Down
10:11579843..11579900:+	-1.14954	10.5072	0.175898	0.394502	No	Down
12:20588238..20588285:-	-1.59308	4.64888	0.181042	0.394502	No	Down
osa-miR2865	-5.2633	4.83297	0.182348	0.394502	No	Down
osa-miR171g	5.16785	4.90933	0.182348	0.394502	No	Up
12:23853087..23853174:-	4.85592	4.1036	0.182348	0.394502	No	Up
osa-miR1883b	4.85592	3.99456	0.182348	0.394502	No	Up
osa-miR396e-5p	0.991118	13.5178	0.239532	0.513283	No	Up
1:20588441..20588513:+	-1.16776	6.45121	0.263227	0.558736	No	Down
osa-miR5340	-4.86073	4.07251	0.305556	0.642428	No	Down
osa-miR156b-5p	-0.888287	8.73872	0.308365	0.642428	No	Down
3:7103398..7103477:-	-0.838499	10.4894	0.322641	0.666002	No	Down
2:20655589..20655646:+	-0.759217	9.63807	0.371637	0.759644	No	Down
osa-miR2863b	-0.914465	6.82086	0.374758	0.759644	No	Down
osa-miR166j-5p	-0.691864	16.619	0.408273	0.82019	No	Down
osa-miR160f-5p	0.663033	11.0865	0.433631	0.863424	No	Up
4:30842955..30843030:+	-0.598072	9.18172	0.485618	0.907866	No	Down
osa-miR7694-3p	-0.979766	4.8095	0.485618	0.907866	No	Down
osa-miR171c-5p	0.697707	7.46944	0.489686	0.907866	No	Up
11:12094127..12094194:+	-0.571691	16.7269	0.493727	0.907866	No	Down
11:12096485..12096552:+	-0.571691	16.7269	0.493727	0.907866	No	Down
11:12151015..12151082:+	-0.571691	16.7269	0.493727	0.907866	No	Down
11:12161590..12161657:+	-0.571691	16.7269	0.493727	0.907866	No	Down
osa-miR159a.2	-0.567071	16.2049	0.49729	0.907866	No	Down
7:6118561..6118637:+	-0.634844	7.393	0.499288	0.907866	No	Down
2:10337563..10337605:+	-0.589325	9.11326	0.500335	0.907866	No	Down
2:10337587..10337658:+	-0.589325	9.11326	0.500335	0.907866	No	Down
osa-miR171e-3p	0.638985	6.932	0.513965	0.925137	No	Up
1:18997667..18997743:-	-0.539695	12.6164	0.520144	0.928829	No	Down
osa-miR1862f	-4.30038	4.41384	0.537037	0.951444	No	Down
12:20638813..20638857:-	-0.492172	14.5668	0.555603	0.974929	No	Down
1:25390913..25390968:+	0.63431	5.80095	0.558959	0.974929	No	Up
osa-miR1425-5p	0.478473	12.8819	0.567967	0.983019	No	Up
2:29415724..29415792:+	-0.498315	8.08236	0.591987	1	No	Down
osa-miR399j	0.576358	6.67304	0.594552	1	No	Up
osa-miR1862e	-0.419713	10.2965	0.628009	1	No	Down
osa-miR408-3p	-0.367446	10.5791	0.662635	1	No	Down
2:816464..816500:+	0.341949	18.0095	0.681659	1	No	Up
osa-miR6250	-0.369474	7.8495	0.692528	1	No	Down
osa-miR166f	-0.280589	14.669	0.736463	1	No	Down
9:20720488..20720571:+	0.203009	12.6834	0.808809	1	No	Up
8:24887664..24887721:-	-0.301549	5.7168	0.820975	1	No	Down
osa-miR160b-5p	-0.18601	9.60577	0.826217	1	No	Down
osa-miR1876	0.135676	11.5757	0.874674	1	No	Up
8:4416875..4416944:-	-0.21713	7.05441	0.88719	1	No	Down
1:34861338..34861429:+	0.255552	5.86293	0.912874	1	No	Up
2:15445961..15446043:-	-0.195756	5.19466	0.912874	1	No	Down
3:8396625..8396673:-	0.115143	8.33396	0.919804	1	No	Up
osa-miR159e	0.063215	9.80592	0.945725	1	No	Up
osa-miR394	-0.0454838	10.7949	0.960318	1	No	Down
8:25090056..25090114:+	-0.0784061	5.93472	1	1	No	Down
osa-miR166h-5p	0.0492686	6.60264	1	1	No	Up
12:19186696..19186755:+	0.0273537	7.43605	1	1	No	Up
4:4151100..4151183:+	-0.0115301	8.73628	1	1	No	Down
10:11579843..11579903:+	0	8.85029	1	1	No	Up
10:21756597..21756679:+	0	5.77088	1	1	No	Up
11:11037075..11037160:+	0	4.39816	1	1	No	Up
11:15289114..15289200:+	0	5.38203	1	1	No	Up
11:19396177..19396257:+	0	9.31442	1	1	No	Up
11:23606754..23606836:-	0	5.71484	1	1	No	Up
12:13410141..13410184:+	0	9.35373	1	1	No	Up
12:14779086..14779151:-	0	6.90631	1	1	No	Up
12:17004735..17004816:+	0	5.22713	1	1	No	Up
12:20660186..20660233:-	0	8.43707	1	1	No	Up
12:6898003..6898087:-	0	4.71191	1	1	No	Up
1:18693810..18693896:-	0	5.12762	1	1	No	Up
1:32470342..32470416:-	0	5.40052	1	1	No	Up
1:42634449..42634530:-	0	8.67784	1	1	No	Up
2:15842982..15843043:+	0	4.99827	1	1	No	Up
2:22950923..22951002:+	0	5.33549	1	1	No	Up
2:23768891..23768967:-	0	10.8231	1	1	No	Up
2:24706508..24706598:-	0	4.35726	1	1	No	Up
2:25454486..25454538:+	0	5.05348	1	1	No	Up
2:26264137..26264215:+	0	8.13806	1	1	No	Up
2:4183155..4183234:+	0	6.60549	1	1	No	Up
2:7940659..7940718:+	0	4.48318	1	1	No	Up
3:12319442..12319523:+	0	5.05705	1	1	No	Up
3:13639028..13639093:-	0	9.22435	1	1	No	Up
3:15420365..15420432:+	0	5.7243	1	1	No	Up
3:22103070..22103146:+	0	5.22713	1	1	No	Up
3:22103122..22103181:+	0	4.84078	1	1	No	Up
3:2486735..2486800:-	0	8.0485	1	1	No	Up
3:31179804..31179868:-	0	7.8798	1	1	No	Up
3:31179809..31179868:-	0	8.3487	1	1	No	Up
3:31181902..31181966:-	0	7.8798	1	1	No	Up
3:31181907..31181966:-	0	8.3487	1	1	No	Up
3:31184000..31184064:-	0	7.8798	1	1	No	Up
3:31184005..31184064:-	0	8.3487	1	1	No	Up
3:31186098..31186162:-	0	7.87148	1	1	No	Up
3:31186103..31186162:-	0	8.3352	1	1	No	Up
3:31188219..31188283:-	0	7.8798	1	1	No	Up
3:31188224..31188283:-	0	8.3487	1	1	No	Up
3:35604214..35604285:-	0	11.9899	1	1	No	Up
4:16969335..16969422:-	0	5.8573	1	1	No	Up
4:194954..195022:+	0	6.60122	1	1	No	Up
4:29151578..29151651:+	0	6.34203	1	1	No	Up
4:5578751..5578841:-	0	5.61854	1	1	No	Up
5:26570103..26570172:-	0	7.9625	1	1	No	Up
5:29460032..29460117:+	0	4.69406	1	1	No	Up
5:8900559..8900650:+	0	5.61854	1	1	No	Up
6:13624967..13625053:+	0	5.12762	1	1	No	Up
6:20283059..20283151:+	0	4.38633	1	1	No	Up
7:16338728..16338814:+	0	5.38203	1	1	No	Up
8:16365037..16365085:+	0	5.61854	1	1	No	Up
8:16365063..16365150:+	0	5.61854	1	1	No	Up
8:18206800..18206859:-	0	5.0287	1	1	No	Up
8:18656535..18656591:+	0	7.12158	1	1	No	Up
8:26950856..26950948:+	0	4.67761	1	1	No	Up
8:3956659..3956728:-	0	6.15213	1	1	No	Up
8:9193745..9193816:+	0	5.14713	1	1	No	Up
9:11862495..11862571:+	0	6.16269	1	1	No	Up
9:22353355..22353434:+	0	5.69722	1	1	No	Up
osa-miR156e	0	8.71152	1	1	No	Up
osa-miR156g-5p	0	7.62652	1	1	No	Up
osa-miR156i	0	6.895	1	1	No	Up
osa-miR156j-5p	0	6.48548	1	1	No	Up
osa-miR160a-5p	0	9.65834	1	1	No	Up
osa-miR166b-5p	0	6.53496	1	1	No	Up
osa-miR166d-3p	0	14.0622	1	1	No	Up
osa-miR171b	0	6.2351	1	1	No	Up
osa-miR171f-3p	0	5.51174	1	1	No	Up
osa-miR1846b-3p	0	6.65624	1	1	No	Up
osa-miR1861h	0	7.15815	1	1	No	Up
osa-miR1863b.2	0	3.88305	1	1	No	Up
osa-miR319a-3p.2-3p	0	8.34116	1	1	No	Up
osa-miR395m	0	6.74615	1	1	No	Up
osa-miR435	0	4.38704	1	1	No	Up
osa-miR5143a	0	3.9415	1	1	No	Up

## Sheet: ST1 vs IT1
Table S2h: List of differentially expressed miRNA in SW T1 as compared to IR8 -T1 (ST1 vs IT1)
miRNA_ID	logFC	logCPM	PValue	FDR	Significance	Regulation
2:816464..816500:+	-19.4631	18.0095	1.59984e-25	3.59963e-23	Yes	Down
11:12094127..12094194:+	18.2659	16.7269	2.85906e-23	1.28658e-21	Yes	Up
11:12096485..12096552:+	18.2659	16.7269	2.85906e-23	1.28658e-21	Yes	Up
11:12151015..12151082:+	18.2659	16.7269	2.85906e-23	1.28658e-21	Yes	Up
11:12161590..12161657:+	18.2659	16.7269	2.85906e-23	1.28658e-21	Yes	Up
osa-miR166c-3p	17.386	14.2511	1.29175e-21	4.84407e-20	Yes	up
12:20638813..20638857:-	-15.826	14.5668	1.10686e-18	3.55776e-17	Yes	Down
10:20475656..20475704:+	-15.4004	13.1714	6.98258e-18	1.96385e-16	Yes	Down
4:9136100..9136146:+	15.2943	14.4786	1.10332e-17	2.75829e-16	Yes	Up
10:20475657..20475704:+	15.0032	13.4929	3.88391e-17	8.73879e-16	Yes	Up
osa-miR168a-5p	-14.2055	11.8785	1.22013e-15	2.49571e-14	Yes	Down
2:23768888..23768967:-	-14.1795	11.4984	1.36485e-15	2.5591e-14	Yes	Down
1:18997667..18997743:-	-13.6828	12.6164	1.16488e-14	2.01614e-13	Yes	Down
2:23768891..23768967:-	13.1222	10.8231	1.29748e-13	2.08524e-12	Yes	Up
3:13639028..13639093:-	-12.826	9.22435	4.65418e-13	6.98127e-12	Yes	Down
10:11579843..11579900:+	-12.7279	10.5072	7.06643e-13	9.93717e-12	Yes	Down
osa-miR531b	-12.2203	10.3161	6.223e-12	8.23633e-11	Yes	Down
osa-miR160d-5p	-12.0971	9.60656	1.04521e-11	1.30651e-10	Yes	Down
1:42634449..42634530:-	-12.0857	8.67784	1.10605e-11	1.30979e-10	Yes	Down
3:7103398..7103477:-	11.4925	10.4894	1.364e-10	1.5345e-09	Yes	Up
12:20660186..20660233:-	-11.4835	8.43707	1.43562e-10	1.53817e-09	Yes	Down
3:31179809..31179868:-	11.2101	8.3487	4.50414e-10	3.9116e-09	Yes	Up
3:31181907..31181966:-	11.2101	8.3487	4.50414e-10	3.9116e-09	Yes	Up
3:31184005..31184064:-	11.2101	8.3487	4.50414e-10	3.9116e-09	Yes	Up
3:31188224..31188283:-	11.2101	8.3487	4.50414e-10	3.9116e-09	Yes	Up
3:31186103..31186162:-	11.201	8.3352	4.69392e-10	3.9116e-09	Yes	Up
10:16142458..16142515:+	-11.1994	9.4115	4.69392e-10	3.9116e-09	Yes	Down
2:26264137..26264215:+	10.9908	8.13806	1.11439e-09	9e-09	Yes	Up
3:31179804..31179868:-	-10.811	7.8798	2.44147e-09	1.70557e-08	Yes	Down
3:31181902..31181966:-	-10.811	7.8798	2.44147e-09	1.70557e-08	Yes	Down
3:31184000..31184064:-	-10.811	7.8798	2.44147e-09	1.70557e-08	Yes	Down
3:31188219..31188283:-	-10.811	7.8798	2.44147e-09	1.70557e-08	Yes	Down
osa-miR1868	-10.804	8.34272	2.50832e-09	1.70557e-08	Yes	Down
3:31186098..31186162:-	-10.797	7.87148	2.57731e-09	1.70557e-08	Yes	Down
2:20655589..20655646:+	10.5725	9.63807	6.37369e-09	4.1e-08	Yes	Up
osa-miR319a-3p.2-3p	-10.3175	8.34116	1.83822e-08	1.14889e-07	Yes	Down
6:21665050..21665130:+	-10.2368	8.05846	2.59407e-08	1.57748e-07	Yes	Down
osa-miR1861h	10.2062	7.15815	2.92235e-08	1.73e-07	Yes	Up
3:23661014..23661073:+	10.1125	8.69435	4.23822e-08	2.384e-07	Yes	Up
4:32897689..32897748:-	10.1125	8.69435	4.23822e-08	2.384e-07	Yes	Up
1:37391406..37391472:-	9.9596	8.16736	7.92742e-08	4.35e-07	Yes	Up
osa-miR1846b-5p	-9.81871	6.98144	1.43252e-07	7.67421e-07	Yes	Down
8:18656535..18656591:+	-9.40421	7.12158	7.43944e-07	3.89273e-06	Yes	Down
osa-miR156e	9.38607	8.71152	7.96e-07	4.07066e-06	Yes	Up
8:3956659..3956728:-	9.26944	6.15213	1.2143e-06	6.07149e-06	Yes	Up
6:15694763..15694835:-	8.93939	8.83226	4.40838e-06	2.15627e-05	Yes	Up
osa-miR166h-5p	8.84939	6.60264	5.8006e-06	2.77688e-05	Yes	Up
5:3009739..3009827:-	8.82598	6.00016	6.37378e-06	2.98771e-05	Yes	Up
9:11862495..11862571:+	-8.73478	6.16269	9.43113e-06	4.33062e-05	Yes	Down
4:3787560..3787611:-	-8.7051	7.39248	1.04431e-05	4.69937e-05	Yes	Down
2:13849049..13849117:+	-8.6748	6.45886	1.15831e-05	5.1102e-05	Yes	Down
osa-miR319b	8.62364	8.44707	1.4326e-05	6.19877e-05	Yes	Up
osa-miR1846b-3p	-4.56637	6.65624	2.36816e-05	0.000100535	Yes	Down
4:5578751..5578841:-	-8.29121	5.61854	4.69471e-05	0.000185318	Yes	Down
5:8900559..8900650:+	-8.29121	5.61854	4.69471e-05	0.000185318	Yes	Down
8:16365037..16365085:+	-8.29121	5.61854	4.69471e-05	0.000185318	Yes	Down
8:16365063..16365150:+	-8.29121	5.61854	4.69471e-05	0.000185318	Yes	Down
3:2486735..2486800:-	-8.20902	8.0485	6.13206e-05	0.00023385	Yes	Down
6:12912303..12912379:+	-8.20902	6.04457	6.13206e-05	0.00023385	Yes	Down
11:11396756..11396839:+	-7.85251	5.53854	0.000203569	0.000763383	Yes	Up
12:14779086..14779151:-	-7.8235	6.90631	0.000240716	0.000887888	Yes	Down
2:22950923..22951002:+	7.75673	5.33549	0.000285964	0.00103777	Yes	Up
3:12319442..12319523:+	7.54367	5.05705	0.00059992	0.00214257	Yes	Up
10:17472904..17472962:-	7.4851	5.332	0.000732646	0.00249766	Yes	Up
2:25454486..25454538:+	7.4851	5.05348	0.000732646	0.00249766	Yes	Up
3:15420365..15420432:+	7.4851	5.7243	0.000732646	0.00249766	Yes	Up
11:17108185..17108261:+	7.42405	5.12511	0.000900683	0.0029802	Yes	Up
11:19317773..19317836:+	7.3603	5.39286	0.000900683	0.0029802	Yes	Up
2:10873083..10873148:+	7.2936	5.56498	0.00111513	0.00358435	Yes	Up
5:29460032..29460117:+	7.2936	4.69406	0.00111513	0.00358435	Yes	Up
osa-miR2863b	7.22367	6.82086	0.00139115	0.00440859	Yes	Up
8:25090056..25090114:+	7.15018	5.93472	0.0017497	0.00546781	Yes	Up
6:13329846..13329929:+	-7.12703	4.86642	0.00222005	0.00657251	Yes	Down
7:20473395..20473453:-	-7.12703	4.79961	0.00222005	0.00657251	Yes	Down
7:25572265..25572315:+	-7.12703	5.18033	0.00222005	0.00657251	Yes	Down
10:19749195..19749266:-	7.07274	5.26436	0.00222005	0.00657251	Yes	Up
1:32470342..32470416:-	-7.03461	5.40052	0.00284366	0.00809903	Yes	Down
3:2486734..2486801:-	6.99091	8.43944	0.00284366	0.00809903	Yes	Up
osa-miR171b	6.99091	6.2351	0.00284366	0.00809903	Yes	Up
osa-miR1862f	-6.82985	4.41384	0.00481584	0.0135446	Yes	Down
11:15289114..15289200:+	-6.71543	5.38203	0.00637942	0.0164985	Yes	Down
1:18693810..18693896:-	-6.71543	5.12762	0.00637942	0.0164985	Yes	Down
6:13624967..13625053:+	-6.71543	5.12762	0.00637942	0.0164985	Yes	Down
7:16338728..16338814:+	-6.71543	5.38203	0.00637942	0.0164985	Yes	Down
osa-miR156b-5p	-6.71543	8.73872	0.00637942	0.0164985	Yes	Down
osa-miR156j-5p	-6.71543	6.48548	0.00637942	0.0164985	Yes	Down
osa-miR1861a	6.71323	5.07148	0.00637942	0.0164985	Yes	Up
2:13916620..13916705:+	-6.59115	4.54139	0.00856416	0.021651	Yes	Down
2:7940659..7940718:+	-6.59115	4.48318	0.00856416	0.021651	Yes	Down
osa-miR1861j	2.32845	8.5122	0.0113734	0.0284334	Yes	Up
osa-miR397a	-6.45514	6.52606	0.0116671	0.0288473	Yes	Down
osa-miR398b	2.21053	11.3649	0.0145013	0.0354652	Yes	Up
1:25390913..25390968:+	6.36905	5.80095	0.0161545	0.0386676	Yes	Up
2:15445961..15446043:-	-6.30496	5.19466	0.0161545	0.0386676	Yes	Down
osa-miR1846c-5p	6.23329	6.26846	0.0227751	0.0533793	No	Up
osa-miR435	6.23329	4.38704	0.0227751	0.0533793	No	Up
osa-miR1862e	1.81789	10.2965	0.0366574	0.08503	No	Up
osa-miR171g	-5.9476	4.90933	0.0482191	0.108493	No	Down
6:20283059..20283151:+	5.91615	4.38633	0.0482191	0.108493	No	Up
12:23853087..23853174:-	5.72691	4.1036	0.0482191	0.108493	No	Up
osa-miR528-5p	1.60399	11.5516	0.063844	0.142227	No	Up
8:5524848..5524914:-	-1.64679	7.88546	0.0659025	0.145373	No	Down
osa-miR408-3p	1.57862	10.5791	0.066661	0.145619	No	Up
osa-miR1883b	5.25234	3.99456	0.113277	0.24507	No	Up
osa-miR1863c	-1.96155	6.33733	0.126068	0.270146	No	Down
osa-miR1425-5p	-1.21511	12.8819	0.151658	0.321916	No	Down
5:26570148..26570202:-	-1.149	9.06807	0.177845	0.373974	No	Down
osa-miR1863b.2	4.93985	3.88305	0.182348	0.379891	No	Up
2:29415724..29415792:+	1.12735	8.08236	0.197744	0.405493	No	Up
8:3956614..3956683:-	1.19321	6.83264	0.198241	0.405493	No	Up
3:8396625..8396673:-	1.12462	8.33396	0.20464	0.41481	No	Up
osa-miR159a.2	1.0626	16.2049	0.206845	0.415537	No	Up
osa-miR399j	1.47725	6.67304	0.301936	0.589276	No	Up
12:19186696..19186755:+	-0.978049	7.43605	0.303201	0.589276	No	Down
osa-miR5814	-4.75604	4.29155	0.305556	0.589276	No	Down
osa-miR1874-3p	4.54039	6.85727	0.305556	0.589276	No	Up
9:20720488..20720571:+	-0.861471	12.6834	0.306423	0.589276	No	Down
osa-miR827	-0.87739	9.98947	0.316782	0.604034	No	Down
osa-miR159e	0.806739	9.80592	0.347264	0.656592	No	Up
4:4151100..4151183:+	-0.818357	8.73628	0.383043	0.717112	No	Down
osa-miR390-5p	-0.988518	5.67841	0.38848	0.717112	No	Down
osa-miR1849	-0.980596	5.81777	0.388834	0.717112	No	Down
osa-miR160f-5p	0.670237	11.0865	0.425296	0.777981	No	Up
osa-miR1876	-0.624667	11.5757	0.457218	0.82963	No	Down
5:64704..64785:-	-0.632533	8.83092	0.464638	0.830857	No	Down
osa-miR156c-5p	-0.714846	7.28978	0.46528	0.830857	No	Down
8:4416875..4416944:-	-0.654038	7.05441	0.50852	0.893883	No	Down
osa-miR171c-5p	-0.654038	7.46944	0.50852	0.893883	No	Down
5:26916778..26916859:-	-0.705043	5.33632	0.513557	0.89574	No	Down
osa-miR6250	0.568959	7.8495	0.527015	0.912142	No	Up
osa-miR171f-3p	-0.599826	5.51174	0.544735	0.934357	No	Down
1:20588441..20588513:+	-0.578195	6.45121	0.548156	0.934357	No	Down
2:10337563..10337605:+	-0.489611	9.11326	0.581552	0.972531	No	Down
2:10337587..10337658:+	-0.489611	9.11326	0.581552	0.972531	No	Down
11:23606754..23606836:-	-0.543497	5.71484	0.583519	0.972531	No	Down
10:21756597..21756679:+	-0.529896	5.77088	0.598104	0.977764	No	Down
osa-miR171h	0.765632	6.39421	0.599695	0.977764	No	Up
osa-miR1429-3p	-0.632014	5.82327	0.599695	0.977764	No	Down
2:24706508..24706598:-	-0.578049	4.35726	0.625504	0.99905	No	Down
8:24887664..24887721:-	0.559031	5.7168	0.626072	0.99905	No	Up
9:1802159..1802217:-	0.559031	5.48215	0.626072	0.99905	No	Up
9:22353355..22353434:+	0.538331	5.69722	0.636496	1	No	Up
12:6898003..6898087:-	-0.56681	4.71191	0.649733	1	No	Down
osa-miR535-5p	-0.420455	8.23403	0.660468	1	No	Down
osa-miR396e-5p	0.364766	13.5178	0.662493	1	No	Up
osa-miR166j-5p	0.331017	16.619	0.691328	1	No	Up
osa-miR5504	-0.433468	7.1372	0.716617	1	No	Down
osa-miR166a-3p	0.299103	15.3457	0.719735	1	No	Up
osa-miR530-3p	-0.365137	6.93741	0.720487	1	No	Down
5:25658249..25658339:-	0.304144	5.81677	0.776341	1	No	Up
8:16344876..16344955:+	-0.269352	6.4708	0.804215	1	No	Down
8:24473894..24473979:-	-0.213691	8.33649	0.811339	1	No	Down
4:29151578..29151651:+	0.234296	6.34203	0.815718	1	No	Up
1:34861338..34861429:+	-0.32849	5.86293	0.831972	1	No	Down
osa-miR7694-3p	-0.220683	4.8095	0.857643	1	No	Down
osa-miR394	0.148131	10.7949	0.861269	1	No	Up
4:27239126..27239191:+	0.115379	9.12831	0.900977	1	No	Up
3:33572263..33572328:-	-0.150135	7.44213	0.901505	1	No	Down
osa-miR160a-5p	0.101827	9.65834	0.905944	1	No	Up
osa-miR164d	0.0874494	11.4332	0.91798	1	No	Up
osa-miR1423-5p	-0.0650878	8.54299	0.949935	1	No	Down
osa-miR1862d	-0.0553086	10.0923	0.953438	1	No	Down
11:11037075..11037160:+	0.285695	4.39816	1	1	No	Up
6:12925925..12925982:-	-0.116623	6.67933	1	1	No	Down
6:28264637..28264719:+	-0.0822602	7.19928	1	1	No	Down
osa-miR1871	-0.0542921	5.91241	1	1	No	Down
7:6118561..6118637:+	-0.0210085	7.393	1	1	No	Down
4:30842955..30843030:+	0.0209367	9.18172	1	1	No	Up
10:11579843..11579903:+	0	8.85029	1	1	No	Up
10:14349943..14350014:+	0	10.9038	1	1	No	Up
11:19396177..19396257:+	0	9.31442	1	1	No	Up
12:13410140..13410184:-	0	7.11713	1	1	No	Up
12:13410141..13410184:+	0	9.35373	1	1	No	Up
12:15824557..15824647:+	0	6.58132	1	1	No	Up
12:17004735..17004816:+	0	5.22713	1	1	No	Up
12:20588238..20588285:-	0	4.64888	1	1	No	Up
12:26339658..26339702:-	0	11.767	1	1	No	Up
1:1445449..1445517:-	0	4.7508	1	1	No	Up
1:15442278..15442370:-	0	5.87773	1	1	No	Up
2:15842982..15843043:+	0	4.99827	1	1	No	Up
2:23768887..23768967:-	0	10.2577	1	1	No	Up
2:3563437..3563487:-	0	6.37533	1	1	No	Up
2:4183155..4183234:+	0	6.60549	1	1	No	Up
3:22103070..22103146:+	0	5.22713	1	1	No	Up
3:22103122..22103181:+	0	4.84078	1	1	No	Up
3:25953958..25954037:-	0	6.43411	1	1	No	Up
3:2755331..2755398:-	0	4.71324	1	1	No	Up
3:27613099..27613180:-	0	6.50951	1	1	No	Up
3:33130656..33130739:+	0	4.71034	1	1	No	Up
3:35604214..35604285:-	0	11.9899	1	1	No	Up
4:16969335..16969422:-	0	5.8573	1	1	No	Up
4:194954..195022:+	0	6.60122	1	1	No	Up
4:25386653..25386716:+	0	4.96247	1	1	No	Up
4:27239126..27239192:+	0	7.86902	1	1	No	Up
5:26570103..26570172:-	0	7.9625	1	1	No	Up
5:26570148..26570201:-	0	8.74075	1	1	No	Up
5:64702..64787:-	0	8.08916	1	1	No	Up
6:30594726..30594808:-	0	4.50334	1	1	No	Up
7:16891436..16891522:-	0	4.91285	1	1	No	Up
7:20923244..20923311:+	0	6.78092	1	1	No	Up
7:28322190..28322258:-	0	4.97462	1	1	No	Up
8:1620416..1620496:+	0	5.94922	1	1	No	Up
8:18206800..18206859:-	0	5.0287	1	1	No	Up
8:18551115..18551178:+	0	5.01132	1	1	No	Up
8:18656536..18656590:+	0	5.88961	1	1	No	Up
8:26950856..26950948:+	0	4.67761	1	1	No	Up
8:9193745..9193816:+	0	5.14713	1	1	No	Up
9:1488923..1488989:-	0	8.79084	1	1	No	Up
osa-miR156g-5p	0	7.62652	1	1	No	Up
osa-miR156i	0	6.895	1	1	No	Up
osa-miR160b-5p	0	9.60577	1	1	No	Up
osa-miR160c-5p	0	9.63092	1	1	No	Up
osa-miR166b-5p	0	6.53496	1	1	No	Up
osa-miR166d-3p	0	14.0622	1	1	No	Up
osa-miR166f	0	14.669	1	1	No	Up
osa-miR167f	0	13.595	1	1	No	Up
osa-miR171e-3p	0	6.932	1	1	No	Up
osa-miR1846a-5p	0	5.05511	1	1	No	Up
osa-miR1883a	0	4.10571	1	1	No	Up
osa-miR2865	0	4.83297	1	1	No	Up
osa-miR2873a	0	4.88927	1	1	No	Up
osa-miR395e	0	6.62954	1	1	No	Up
osa-miR395m	0	6.74615	1	1	No	Up
osa-miR5143a	0	3.9415	1	1	No	Up
osa-miR5340	0	4.07251	1	1	No	Up

## Sheet: ST3 vs IT3
Table S2i: List of differentially expressed miRNA in SW T3 as compared to IR8 -T3 (ST3 vs IT3)
miRNA_ID	logFC	logCPM	PValue	FDR	Significance	Regulation
2:816464..816500:+	-19.5235	18.0095	1.25422e-25	2.82199e-23	Yes	Down
osa-miR166f	16.5209	14.669	5.57058e-20	6.2669e-18	Yes	Up
osa-miR166a-3p	-16.1536	15.3457	2.73274e-19	2.04955e-17	Yes	Down
12:20638813..20638857:-	16.0132	14.5668	5.01407e-19	2.82041e-17	Yes	Up
12:26339658..26339702:-	-15.0234	11.767	3.62788e-17	1.63255e-15	Yes	Down
3:35604214..35604285:-	14.7955	11.9899	9.70365e-17	3.63887e-15	Yes	Up
9:20720488..20720571:+	-14.3784	12.6834	5.89025e-16	1.89329e-14	Yes	Down
10:14349943..14350014:+	13.4526	10.9038	3.1877e-14	8.96541e-13	Yes	Up
osa-miR156e	11.9279	8.71152	2.1919e-11	4.99478e-10	Yes	Up
osa-miR156b-5p	11.9253	8.73872	2.2199e-11	4.99478e-10	Yes	Up
osa-miR531b	-11.7061	10.3161	5.62595e-11	1.15076e-09	Yes	Down
3:2486734..2486801:-	-11.3814	8.43944	2.23718e-10	4.19471e-09	Yes	Down
3:2486735..2486800:-	11.1322	8.0485	6.31591e-10	1.09314e-08	Yes	Up
12:13410141..13410184:+	-11.092	9.35373	7.53248e-10	1.21058e-08	Yes	Down
osa-miR156g-5p	-11.0375	7.62652	9.45586e-10	1.32973e-08	Yes	Down
osa-miR160d-5p	11.0363	9.60656	9.45586e-10	1.32973e-08	Yes	Up
3:31179809..31179868:-	-10.8468	8.3487	2.13668e-09	2.4e-08	Yes	Down
3:31181907..31181966:-	-10.8468	8.3487	2.13668e-09	2.4e-08	Yes	Down
3:31184005..31184064:-	-10.8468	8.3487	2.13668e-09	2.4e-08	Yes	Down
3:31188224..31188283:-	-10.8468	8.3487	2.13668e-09	2.4e-08	Yes	Down
3:31186103..31186162:-	-10.8255	8.3352	2.31387e-09	2.47914e-08	Yes	Down
2:20655589..20655646:+	-10.7672	9.63807	3e-09	3.02427e-08	Yes	Down
osa-miR319a-3p.2-3p	-10.7219	8.34116	3.60332e-09	3.52499e-08	Yes	Down
9:1488923..1488989:-	10.4292	8.79084	1.15325e-08	1.08117e-07	Yes	Up
5:26570148..26570202:-	-10.2338	9.06807	2.7e-08	2.42865e-07	Yes	Down
5:64704..64785:-	10.1558	8.83092	3.58294e-08	3.10062e-07	Yes	Up
5:64702..64787:-	-10.145	8.08916	3.89463e-08	3.24553e-07	Yes	Down
8:18656535..18656591:+	-10.0747	7.12158	5.03666e-08	4.04732e-07	Yes	Down
1:42634449..42634530:-	-10.0627	8.67784	5.5e-08	4.26774e-07	Yes	Down
10:16142458..16142515:+	-9.85455	9.4115	1.22897e-07	9.21727e-07	Yes	Down
11:19396177..19396257:+	-9.82629	9.31442	1.43252e-07	1.03973e-06	Yes	Down
osa-miR319b	9.60749	8.44707	3.28e-07	2.306e-06	Yes	Up
3:13639028..13639093:-	-9.49043	9.22435	5.36e-07	3.547e-06	Yes	Down
8:5524848..5524914:-	-9.49043	7.88546	5.36e-07	3.547e-06	Yes	Down
osa-miR171b	-9.35852	6.2351	9.13479e-07	5.87236e-06	Yes	Down
osa-miR156i	9.24544	6.895	1.30657e-06	8.16606e-06	Yes	Up
osa-miR156j-5p	9.21074	6.48548	1.51666e-06	9.22294e-06	Yes	Up
osa-miR1861h	8.94115	7.15815	4.40838e-06	2.61023e-05	Yes	Up
12:13410140..13410184:-	8.91982	7.11713	4.82427e-06	2.78323e-05	Yes	Up
12:15824557..15824647:+	-8.84207	6.58132	6.37378e-06	3.58525e-05	Yes	Down
osa-miR1423-5p	8.76097	8.54299	8.53121e-06	4.68176e-05	Yes	Up
2:4183155..4183234:+	8.68714	6.60549	1.15831e-05	6.20524e-05	Yes	Up
2:29415724..29415792:+	8.46953	8.08236	2.52136e-05	0.000131932	Yes	Up
4:16969335..16969422:-	-8.30036	5.8573	4.69471e-05	0.000240071	Yes	Down
4:194954..195022:+	-8.21575	6.60122	6.13206e-05	0.000306603	Yes	Down
7:20923244..20923311:+	8.17767	6.78092	7.03917e-05	0.000344307	Yes	Up
osa-miR1874-3p	8.14127	6.85727	8.10571e-05	0.000388039	Yes	Up
osa-miR1846b-3p	-8.12586	6.65624	9.36436e-05	0.000438954	Yes	Down
osa-miR397a	-7.92732	6.52606	0.000172911	0.000793978	Yes	Down
11:15289114..15289200:+	-7.8731	5.38203	0.000203569	0.000848203	Yes	Down
1:18693810..18693896:-	-7.8731	5.12762	0.000203569	0.000848203	Yes	Down
2:10873083..10873148:+	-7.8731	5.56498	0.000203569	0.000848203	Yes	Down
6:13624967..13625053:+	-7.8731	5.12762	0.000203569	0.000848203	Yes	Down
7:16338728..16338814:+	-7.8731	5.38203	0.000203569	0.000848203	Yes	Down
8:9193745..9193816:+	-7.75814	5.14713	0.000285964	0.00114896	Yes	Down
osa-miR2865	-7.75814	4.83297	0.000285964	0.00114896	Yes	Down
3:27613099..27613180:-	7.66523	6.50951	0.00040966	0.00161708	Yes	Up
1:20588441..20588513:+	7.44402	6.45121	0.000732646	0.00284216	Yes	Up
osa-miR1849	-7.42285	5.81777	0.000900683	0.00343481	Yes	Down
2:13849049..13849117:+	-7.26338	6.45886	0.00139115	0.00504855	Yes	Down
8:26950856..26950948:+	-7.26338	4.67761	0.00139115	0.00504855	Yes	Down
8:18206800..18206859:-	7.25256	5.0287	0.00139115	0.00504855	Yes	Up
2:22950923..22951002:+	7.18264	5.33549	0.0017497	0.00615129	Yes	Up
osa-miR395m	7.18264	6.74615	0.0017497	0.00615129	Yes	Up
4:25386653..25386716:+	7.10916	4.96247	0.00222005	0.00734575	Yes	Up
3:22103122..22103181:+	-7.08406	4.84078	0.00222005	0.00734575	Yes	Down
3:33130656..33130739:+	-7.08406	4.71034	0.00222005	0.00734575	Yes	Down
8:18551115..18551178:+	-7.08406	5.01132	0.00222005	0.00734575	Yes	Down
osa-miR530-3p	-3.05714	6.93741	0.00297343	0.00969595	Yes	Down
5:25658249..25658339:-	6.94993	5.81677	0.00368003	0.0118287	Yes	Up
8:25090056..25090114:+	6.77091	5.93472	0.00481584	0.0152615	Yes	Up
1:32470342..32470416:-	-6.76478	5.40052	0.00637942	0.0193969	Yes	Down
8:24887664..24887721:-	-6.76478	5.7168	0.00637942	0.0193969	Yes	Down
9:22353355..22353434:+	-6.76478	5.69722	0.00637942	0.0193969	Yes	Down
4:5578751..5578841:-	-6.64046	5.61854	0.00856416	0.0237893	Yes	Down
5:8900559..8900650:+	-6.64046	5.61854	0.00856416	0.0237893	Yes	Down
8:16365037..16365085:+	-6.64046	5.61854	0.00856416	0.0237893	Yes	Down
8:16365063..16365150:+	-6.64046	5.61854	0.00856416	0.0237893	Yes	Down
9:1802159..1802217:-	-6.64046	5.48215	0.00856416	0.0237893	Yes	Down
6:12912303..12912379:+	6.56649	6.04457	0.00856416	0.0237893	Yes	Up
8:18656536..18656590:+	6.56649	5.88961	0.00856416	0.0237893	Yes	Up
7:25572265..25572315:+	-6.5044	5.18033	0.0116671	0.0320134	Yes	Down
10:17472904..17472962:-	6.32825	5.332	0.0161545	0.0427618	Yes	Up
1:1445449..1445517:-	6.32825	4.7508	0.0161545	0.0427618	Yes	Up
1:25390913..25390968:+	6.32825	5.80095	0.0161545	0.0427618	Yes	Up
10:19749195..19749266:-	6.19254	5.26436	0.0227751	0.0575776	No	Up
11:19317773..19317836:+	6.19254	5.39286	0.0227751	0.0575776	No	Up
osa-miR166h-5p	6.19254	6.60264	0.0227751	0.0575776	No	Up
osa-miR1846a-5p	-6.18644	5.05511	0.0227751	0.0575776	No	Down
6:20283059..20283151:+	6.04273	4.38633	0.0327643	0.08013	No	Up
11:11396756..11396839:+	-5.99662	5.53854	0.0327643	0.08013	No	Down
6:30594726..30594808:-	-5.99662	4.50334	0.0327643	0.08013	No	Down
2:7940659..7940718:+	5.87553	4.48318	0.0482191	0.116659	No	Up
osa-miR390-5p	-2.21072	5.67841	0.049219	0.117812	No	Down
osa-miR1846c-5p	-2.08314	6.26846	0.0498142	0.117981	No	Down
osa-miR2863b	-1.69746	6.82086	0.0659938	0.154673	No	Down
osa-miR171c-5p	-1.69694	7.46944	0.0681709	0.158128	No	Down
osa-miR435	5.68639	4.38704	0.0728207	0.16719	No	Up
osa-miR171e-3p	-1.64257	6.932	0.0766672	0.174244	No	Down
2:23768887..23768967:-	-1.50955	10.2577	0.0780796	0.175679	No	Down
osa-miR528-5p	-1.42347	11.5516	0.0959896	0.213838	No	Down
osa-miR399j	1.53087	6.67304	0.10736	0.236824	No	Up
osa-miR1862d	-1.3757	10.0923	0.109343	0.238856	No	Down
osa-miR171g	-1.77315	4.90933	0.137436	0.297338	No	Down
3:33572263..33572328:-	-1.31234	7.44213	0.148027	0.3172	No	Down
osa-miR171h	-1.39095	6.39421	0.154501	0.327951	No	Down
12:19186696..19186755:+	-1.35769	7.43605	0.169568	0.356568	No	Down
osa-miR5340	-5.20611	4.07251	0.182348	0.369624	No	Down
5:29460032..29460117:+	4.8999	4.69406	0.182348	0.369624	No	Up
osa-miR1861a	4.8999	5.07148	0.182348	0.369624	No	Up
osa-miR7694-3p	4.8999	4.8095	0.182348	0.369624	No	Up
osa-miR160f-5p	1.12736	11.0865	0.186433	0.374531	No	Up
4:27239126..27239191:+	-1.13455	9.12831	0.193699	0.385685	No	Down
6:28264637..28264719:+	1.16168	7.19928	0.218708	0.431661	No	Up
osa-miR535-5p	1.07039	8.23403	0.237539	0.46475	No	Up
osa-miR408-3p	0.913627	10.5791	0.287401	0.557459	No	Up
2:15842982..15843043:+	-1.18093	4.99827	0.296866	0.570895	No	Down
osa-miR1863b.2	-4.80405	3.88305	0.305556	0.577731	No	Down
osa-miR1883a	-4.80405	4.10571	0.305556	0.577731	No	Down
osa-miR1862e	0.862095	10.2965	0.312329	0.585617	No	Up
osa-miR1876	0.763595	11.5757	0.368728	0.685651	No	Up
6:12925925..12925982:-	0.877892	6.67933	0.378037	0.6972	No	Up
osa-miR1871	-0.894124	5.91241	0.388161	0.71005	No	Down
3:7103398..7103477:-	-0.665793	10.4894	0.430693	0.781498	No	Down
4:4151100..4151183:+	-0.618733	8.73628	0.472042	0.849675	No	Down
osa-miR6250	-0.703034	7.8495	0.477741	0.853109	No	Down
osa-miR1425-5p	-0.585799	12.8819	0.484312	0.858034	No	Down
5:26570103..26570172:-	-0.613015	7.9625	0.489383	0.860244	No	Down
10:20475657..20475704:+	0.554583	13.4929	0.50766	0.885453	No	Up
1:15442278..15442370:-	-0.673	5.87773	0.516915	0.89466	No	Down
osa-miR1429-3p	-0.755809	5.82327	0.5211	0.895019	No	Down
osa-miR159e	-0.534748	9.80592	0.532141	0.907058	No	Down
4:30842955..30843030:+	0.542228	9.18172	0.542467	0.917707	No	Up
osa-miR394	0.496517	10.7949	0.559089	0.938769	No	Up
osa-miR827	-0.463161	9.98947	0.585763	0.97517	No	Down
2:10337563..10337605:+	0.467908	9.11326	0.5958	0.97517	No	Up
2:10337587..10337658:+	0.467908	9.11326	0.5958	0.97517	No	Up
8:4416875..4416944:-	0.548004	7.05441	0.598104	0.97517	No	Up
3:25953958..25954037:-	-0.523298	6.43411	0.614105	0.994055	No	Down
osa-miR398b	-0.387881	11.3649	0.643677	1	No	Down
4:9136100..9136146:+	-0.360915	14.4786	0.665596	1	No	Down
osa-miR156c-5p	0.368671	7.28978	0.684894	1	No	Up
osa-miR166j-5p	0.335022	16.619	0.687862	1	No	Up
osa-miR396e-5p	0.318169	13.5178	0.703215	1	No	Up
3:8396625..8396673:-	0.360905	8.33396	0.728223	1	No	Up
osa-miR5504	-0.31424	7.1372	0.764443	1	No	Down
12:17004735..17004816:+	-0.411738	5.22713	0.770753	1	No	Down
3:22103070..22103146:+	-0.411738	5.22713	0.770753	1	No	Down
osa-miR2873a	-0.447921	4.88927	0.793936	1	No	Down
osa-miR166b-5p	0.256801	6.53496	0.795418	1	No	Up
7:6118561..6118637:+	0.287167	7.393	0.79854	1	No	Up
4:3787560..3787611:-	0.288709	7.39248	0.825562	1	No	Up
10:11579843..11579903:+	-0.17669	8.85029	0.83529	1	No	Down
8:24473894..24473979:-	0.183165	8.33649	0.853272	1	No	Up
osa-miR159a.2	0.137679	16.2049	0.868804	1	No	Up
osa-miR1863c	0.190171	6.33733	0.891631	1	No	Up
osa-miR160c-5p	0.0666921	9.63092	0.941351	1	No	Up
1:18997667..18997743:-	-0.0272546	12.6164	0.975146	1	No	Down
osa-miR164d	-0.0208322	11.4332	0.983017	1	No	Down
osa-miR167f	0.00618289	13.595	0.994248	1	No	Up
osa-miR1862f	3.03804	4.41384	1	1	No	Up
osa-miR5143a	0.408084	3.9415	1	1	No	Up
10:11579843..11579900:+	0	10.5072	1	1	No	Up
10:20475656..20475704:+	0	13.1714	1	1	No	Up
10:21756597..21756679:+	0	5.77088	1	1	No	Up
11:11037075..11037160:+	0	4.39816	1	1	No	Up
11:12094127..12094194:+	0	16.7269	1	1	No	Up
11:12096485..12096552:+	0	16.7269	1	1	No	Up
11:12151015..12151082:+	0	16.7269	1	1	No	Up
11:12161590..12161657:+	0	16.7269	1	1	No	Up
11:17108185..17108261:+	0	5.12511	1	1	No	Up
11:23606754..23606836:-	0	5.71484	1	1	No	Up
12:14779086..14779151:-	0	6.90631	1	1	No	Up
12:20588238..20588285:-	0	4.64888	1	1	No	Up
12:20660186..20660233:-	0	8.43707	1	1	No	Up
12:23853087..23853174:-	0	4.1036	1	1	No	Up
12:6898003..6898087:-	0	4.71191	1	1	No	Up
1:34861338..34861429:+	0	5.86293	1	1	No	Up
1:37391406..37391472:-	0	8.16736	1	1	No	Up
2:13916620..13916705:+	0	4.54139	1	1	No	Up
2:15445961..15446043:-	0	5.19466	1	1	No	Up
2:23768888..23768967:-	0	11.4984	1	1	No	Up
2:23768891..23768967:-	0	10.8231	1	1	No	Up
2:24706508..24706598:-	0	4.35726	1	1	No	Up
2:25454486..25454538:+	0	5.05348	1	1	No	Up
2:26264137..26264215:+	0	8.13806	1	1	No	Up
2:3563437..3563487:-	0	6.37533	1	1	No	Up
3:12319442..12319523:+	0	5.05705	1	1	No	Up
3:15420365..15420432:+	0	5.7243	1	1	No	Up
3:23661014..23661073:+	0	8.69435	1	1	No	Up
3:2755331..2755398:-	0	4.71324	1	1	No	Up
3:31179804..31179868:-	0	7.8798	1	1	No	Up
3:31181902..31181966:-	0	7.8798	1	1	No	Up
3:31184000..31184064:-	0	7.8798	1	1	No	Up
3:31186098..31186162:-	0	7.87148	1	1	No	Up
3:31188219..31188283:-	0	7.8798	1	1	No	Up
4:27239126..27239192:+	0	7.86902	1	1	No	Up
4:29151578..29151651:+	0	6.34203	1	1	No	Up
4:32897689..32897748:-	0	8.69435	1	1	No	Up
5:26570148..26570201:-	0	8.74075	1	1	No	Up
5:26916778..26916859:-	0	5.33632	1	1	No	Up
5:3009739..3009827:-	0	6.00016	1	1	No	Up
6:13329846..13329929:+	0	4.86642	1	1	No	Up
6:15694763..15694835:-	0	8.83226	1	1	No	Up
6:21665050..21665130:+	0	8.05846	1	1	No	Up
7:16891436..16891522:-	0	4.91285	1	1	No	Up
7:20473395..20473453:-	0	4.79961	1	1	No	Up
7:28322190..28322258:-	0	4.97462	1	1	No	Up
8:1620416..1620496:+	0	5.94922	1	1	No	Up
8:16344876..16344955:+	0	6.4708	1	1	No	Up
8:3956614..3956683:-	0	6.83264	1	1	No	Up
8:3956659..3956728:-	0	6.15213	1	1	No	Up
9:11862495..11862571:+	0	6.16269	1	1	No	Up
osa-miR160a-5p	0	9.65834	1	1	No	Up
osa-miR160b-5p	0	9.60577	1	1	No	Up
osa-miR166c-3p	0	14.2511	1	1	No	Up
osa-miR166d-3p	0	14.0622	1	1	No	Up
osa-miR168a-5p	0	11.8785	1	1	No	Up
osa-miR171f-3p	0	5.51174	1	1	No	Up
osa-miR1846b-5p	0	6.98144	1	1	No	Up
osa-miR1861j	0	8.5122	1	1	No	Up
osa-miR1868	0	8.34272	1	1	No	Up
osa-miR1883b	0	3.99456	1	1	No	Up
osa-miR395e	0	6.62954	1	1	No	Up
osa-miR5814	0	4.29155	1	1	No	Up

## Sheet: ST5 vs IT5
Table S2j: List of differentially expressed miRNA in SW T5 as compared to IR8 -T5 (ST5 vs IT5)
miRNA_ID	logFC	logCPM	PValue	FDR	Significance	Regulation
11:12094127..12094194:+	-17.7746	16.7269	2.64978e-22	1.4905e-20	Yes	Down
11:12096485..12096552:+	-17.7746	16.7269	2.64978e-22	1.4905e-20	Yes	Down
11:12151015..12151082:+	-17.7746	16.7269	2.64978e-22	1.4905e-20	Yes	Down
11:12161590..12161657:+	-17.7746	16.7269	2.64978e-22	1.4905e-20	Yes	Down
4:9136100..9136146:+	-15.2755	14.4786	1.32358e-17	5.95612e-16	Yes	Down
osa-miR166f	14.9912	14.669	4.51758e-17	1.69409e-15	Yes	Up
12:20638813..20638857:-	-14.9225	14.5668	6.08167e-17	1.95482e-15	Yes	Down
10:20475657..20475704:+	-14.5972	13.4929	2.48557e-16	6.99068e-15	Yes	Down
10:20475656..20475704:+	14.5198	13.1714	3.4592e-16	8.648e-15	Yes	Up
3:35604214..35604285:-	14.0535	11.9899	2.58923e-15	5.82578e-14	Yes	Up
osa-miR396e-5p	-13.7698	13.5178	8.8186e-15	1.68382e-13	Yes	Down
osa-miR168a-5p	-13.7657	11.8785	8.98035e-15	1.68382e-13	Yes	Down
11:19396177..19396257:+	-12.3611	9.31442	3.78208e-12	6.54591e-11	Yes	Down
12:13410141..13410184:+	-12.1509	9.35373	9.24525e-12	1.48584e-10	Yes	Down
10:14349943..14350014:+	11.842	10.9038	3.3801e-11	5.07016e-10	Yes	Up
10:16142458..16142515:+	-11.7844	9.4115	4.40006e-11	6.18759e-10	Yes	Down
osa-miR531b	-11.6662	10.3161	7.26613e-11	1e-09	Yes	Down
10:11579843..11579900:+	-11.2918	10.5072	3.53575e-10	4.41969e-09	Yes	Down
osa-miR160b-5p	-10.96	9.60577	1.42008e-09	1.6e-08	Yes	Down
osa-miR160c-5p	-10.96	9.63092	1.42008e-09	1.6e-08	Yes	Down
9:1488923..1488989:-	10.8023	8.79084	2.72199e-09	2.91642e-08	Yes	Up
3:7103398..7103477:-	-10.6038	10.4894	6.37369e-09	6.51855e-08	Yes	Down
1:37391406..37391472:-	-10.3754	8.16736	1.64557e-08	1.61e-07	Yes	Down
2:20655589..20655646:+	-10.3206	9.63807	2.05755e-08	1.92895e-07	Yes	Down
12:20660186..20660233:-	-10.2752	8.43707	2.4943e-08	2.15853e-07	Yes	Down
6:21665050..21665130:+	-10.2752	8.05846	2.4943e-08	2.15853e-07	Yes	Down
osa-miR319b	10.1483	8.44707	3.89463e-08	3.24553e-07	Yes	Up
12:14779086..14779151:-	-10.0645	6.90631	5.75113e-08	4.62144e-07	Yes	Down
osa-miR160a-5p	10.0143	9.65834	6.89477e-08	5.24076e-07	Yes	Up
10:11579843..11579903:+	10.005	8.85029	7.22061e-08	5.24076e-07	Yes	Up
2:26264137..26264215:+	9.99551	8.13806	7.22061e-08	5.24076e-07	Yes	Up
osa-miR395e	-9.98209	6.62954	8.31076e-08	5.8435e-07	Yes	Down
osa-miR395m	-9.96789	6.74615	8.71577e-08	5.94257e-07	Yes	Down
osa-miR319a-3p.2-3p	-9.92443	8.34116	1.05822e-07	6.4147e-07	Yes	Down
3:31179804..31179868:-	-9.90965	7.8798	1.11188e-07	6.4147e-07	Yes	Down
3:31181902..31181966:-	-9.90965	7.8798	1.11188e-07	6.4147e-07	Yes	Down
3:31184000..31184064:-	-9.90965	7.8798	1.11188e-07	6.4147e-07	Yes	Down
3:31186098..31186162:-	-9.90965	7.87148	1.11188e-07	6.4147e-07	Yes	Down
3:31188219..31188283:-	-9.90965	7.8798	1.11188e-07	6.4147e-07	Yes	Down
osa-miR1861j	9.80306	8.5122	1.59e-07	8.94376e-07	Yes	Up
5:26570103..26570172:-	9.6668	7.9625	2.75404e-07	1.47538e-06	Yes	Up
5:26570148..26570201:-	9.6668	8.74075	2.75404e-07	1.47538e-06	Yes	Up
4:27239126..27239192:+	9.31828	7.86902	1.0515e-06	5.502e-06	Yes	Up
7:20923244..20923311:+	-9.28783	6.78092	1.30657e-06	6.68132e-06	Yes	Down
3:2486735..2486800:-	-9.26478	8.0485	1.40708e-06	6.88243e-06	Yes	Down
4:194954..195022:+	9.25632	6.60122	1.40708e-06	6.88243e-06	Yes	Up
5:64702..64787:-	-9.24136	8.08916	1.63627e-06	7.83321e-06	Yes	Down
osa-miR156e	9.12379	8.71152	2.23811e-06	1.0277e-05	Yes	Up
osa-miR156i	9.12379	6.895	2.23811e-06	1.0277e-05	Yes	Up
8:24473894..24473979:-	-9.01148	8.33649	3.69514e-06	1.66281e-05	Yes	Down
2:4183155..4183234:+	8.97785	6.60549	4.03352e-06	1.77949e-05	Yes	Up
12:19186696..19186755:+	-8.77098	7.43605	9.43113e-06	4.08078e-05	Yes	Down
2:3563437..3563487:-	-8.70402	6.37533	1.28701e-05	5.46374e-05	Yes	Down
12:15824557..15824647:+	-8.59737	6.58132	1.78517e-05	7.4382e-05	Yes	Down
osa-miR156g-5p	-8.52162	7.62652	2.52136e-05	0.000103147	Yes	Down
8:4416875..4416944:-	8.45073	7.05441	2.84133e-05	0.000114161	Yes	Up
3:27613099..27613180:-	-8.44168	6.50951	3.20938e-05	0.000126686	Yes	Down
osa-miR398b	3.93086	11.3649	3.68636e-05	0.000143005	Yes	Up
4:16969335..16969422:-	-8.31278	5.8573	5.35781e-05	0.000200918	Yes	Down
osa-miR1846c-5p	-8.31278	6.26846	5.35781e-05	0.000200918	Yes	Down
9:11862495..11862571:+	8.14359	6.16269	8.10571e-05	0.000298981	Yes	Up
8:1620416..1620496:+	-7.95791	5.94922	0.000172911	0.000617539	Yes	Down
7:6118561..6118637:+	7.92205	7.393	0.000172911	0.000617539	Yes	Up
osa-miR166b-5p	-7.89926	6.53496	0.000203569	0.000715672	Yes	Down
osa-miR5504	7.83994	7.1372	0.000240716	0.000833249	Yes	Up
3:25953958..25954037:-	-7.77427	6.43411	0.000341383	0.00116381	Yes	Down
10:21756597..21756679:+	-7.56381	5.77088	0.00059992	0.00192831	Yes	Down
1:34861338..34861429:+	-7.56381	5.86293	0.00059992	0.00192831	Yes	Down
6:28264637..28264719:+	-7.56381	7.19928	0.00059992	0.00192831	Yes	Down
osa-miR530-3p	7.50899	6.93741	0.00059992	0.00192831	Yes	Up
11:23606754..23606836:-	-7.48623	5.71484	0.000900683	0.00285428	Yes	Down
3:33572263..33572328:-	-7.31731	7.44213	0.00139115	0.00428781	Yes	Down
6:12912303..12912379:+	-7.31731	6.04457	0.00139115	0.00428781	Yes	Down
1:32470342..32470416:-	7.14869	5.40052	0.0017497	0.00532003	Yes	Up
7:28322190..28322258:-	-7.12596	4.97462	0.00222005	0.00666015	Yes	Down
8:16344876..16344955:+	-7.01984	6.4708	0.00368003	0.0102223	Yes	Down
8:18206800..18206859:-	-7.01984	5.0287	0.00368003	0.0102223	Yes	Down
8:9193745..9193816:+	-7.01984	5.14713	0.00368003	0.0102223	Yes	Down
osa-miR1849	-7.01984	5.81777	0.00368003	0.0102223	Yes	Down
6:15694763..15694835:-	6.92799	8.83226	0.00368003	0.0102223	Yes	Up
osa-miR2863b	6.92799	6.82086	0.00368003	0.0102223	Yes	Up
12:17004735..17004816:+	-6.90529	5.22713	0.00481584	0.0124548	Yes	Down
1:25390913..25390968:+	-6.90529	5.80095	0.00481584	0.0124548	Yes	Down
3:22103070..22103146:+	-6.90529	5.22713	0.00481584	0.0124548	Yes	Down
3:22103122..22103181:+	-6.90529	4.84078	0.00481584	0.0124548	Yes	Down
3:2755331..2755398:-	-6.90529	4.71324	0.00481584	0.0124548	Yes	Down
7:16891436..16891522:-	-6.90529	4.91285	0.00481584	0.0124548	Yes	Down
2:25454486..25454538:+	-6.78085	5.05348	0.00637942	0.0152699	Yes	Down
4:5578751..5578841:-	-6.78085	5.61854	0.00637942	0.0152699	Yes	Down
5:8900559..8900650:+	-6.78085	5.61854	0.00637942	0.0152699	Yes	Down
8:16365037..16365085:+	-6.78085	5.61854	0.00637942	0.0152699	Yes	Down
8:16365063..16365150:+	-6.78085	5.61854	0.00637942	0.0152699	Yes	Down
8:3956614..3956683:-	6.66732	6.83264	0.00637942	0.0152699	Yes	Up
8:3956659..3956728:-	6.66732	6.15213	0.00637942	0.0152699	Yes	Up
11:15289114..15289200:+	-6.49426	5.38203	0.0116671	0.0267867	Yes	Down
7:16338728..16338814:+	-6.49426	5.38203	0.0116671	0.0267867	Yes	Down
osa-miR390-5p	-6.49426	5.67841	0.0116671	0.0267867	Yes	Down
8:25090056..25090114:+	6.46305	5.93472	0.0116671	0.0267867	Yes	Up
osa-miR399j	6.34894	6.67304	0.0161545	0.0367147	Yes	Up
osa-miR164d	-2.0251	11.4332	0.0206551	0.0464739	Yes	Down
3:12319442..12319523:+	6.22501	5.05705	0.0227751	0.0507367	No	Up
osa-miR1863c	-2.597	6.33733	0.0267078	0.0589143	No	Down
osa-miR535-5p	-2.16638	8.23403	0.0272086	0.0594362	No	Down
4:4151100..4151183:+	2.06271	8.73628	0.0279272	0.0604193	No	Up
osa-miR171b	6.08944	6.2351	0.0327643	0.0695468	No	Up
osa-miR171f-3p	5.93979	5.51174	0.0327643	0.0695468	No	Up
2:816464..816500:+	-1.80618	18.0095	0.0352675	0.0741607	No	Down
osa-miR166d-3p	-1.79674	14.0622	0.0362418	0.0755038	No	Down
8:26950856..26950948:+	-5.91727	4.67761	0.0482191	0.0986299	No	Down
osa-miR166h-5p	5.7728	6.60264	0.0482191	0.0986299	No	Up
4:30842955..30843030:+	1.66664	9.18172	0.0631369	0.12798	No	Up
2:10337563..10337605:+	1.67844	9.11326	0.0648438	0.129114	No	Up
2:10337587..10337658:+	1.67844	9.11326	0.0648438	0.129114	No	Up
osa-miR1862d	-1.64588	10.0923	0.0721735	0.142448	No	Down
3:8396625..8396673:-	-1.61288	8.33396	0.0818413	0.160124	No	Down
osa-miR6250	-1.83449	7.8495	0.0868839	0.168525	No	Down
osa-miR1868	-1.52101	8.34272	0.0961534	0.183447	No	Down
4:3787560..3787611:-	1.62162	7.39248	0.0962078	0.183447	No	Up
osa-miR394	-1.4312	10.7949	0.0997492	0.188601	No	Down
2:29415724..29415792:+	-1.51857	8.08236	0.112204	0.210383	No	Down
2:15445961..15446043:-	5.36653	5.19466	0.113277	0.210638	No	Up
1:15442278..15442370:-	-1.62402	5.87773	0.126182	0.232713	No	Down
osa-miR1423-5p	-1.44282	8.54299	0.128421	0.234916	No	Down
osa-miR408-3p	-1.30254	10.5791	0.131889	0.239314	No	Down
2:23768891..23768967:-	-1.17176	10.8231	0.168303	0.302945	No	Down
osa-miR171c-5p	-1.39679	7.46944	0.190953	0.340987	No	Down
osa-miR166j-5p	-1.09044	16.619	0.195528	0.346408	No	Down
osa-miR397a	1.38095	6.52606	0.197774	0.34765	No	Up
osa-miR1876	-1.09077	11.5757	0.200999	0.350579	No	Down
osa-miR159a.2	1.01177	16.2049	0.229211	0.396711	No	Up
osa-miR528-5p	0.956855	11.5516	0.270492	0.464586	No	Up
osa-miR156j-5p	-1.1373	6.48548	0.301732	0.514316	No	Down
osa-miR5340	4.40108	4.07251	0.305556	0.516917	No	Up
9:20720488..20720571:+	0.843322	12.6834	0.31684	0.532007	No	Up
osa-miR171h	1.14279	6.39421	0.345583	0.575971	No	Up
osa-miR827	-0.801693	9.98947	0.363278	0.601011	No	Down
osa-miR160f-5p	-0.768578	11.0865	0.374116	0.614424	No	Down
osa-miR1429-3p	-1.25793	5.82327	0.412512	0.672573	No	Down
osa-miR1846a-5p	1.66348	5.05511	0.458632	0.74239	No	Up
3:15420365..15420432:+	0.780329	5.7243	0.513557	0.82536	No	Up
osa-miR2873a	-4.37928	4.88927	0.537037	0.856974	No	Down
1:18997667..18997743:-	-0.392479	12.6164	0.639464	1	No	Down
osa-miR1425-5p	0.273436	12.8819	0.744691	1	No	Up
osa-miR5814	-0.53987	4.29155	0.744784	1	No	Down
osa-miR166c-3p	0.378759	6.67933	0.74563	1	No	Up
osa-miR159e	0.280418	9.80592	0.767491	1	No	Up
osa-miR1862e	0.231904	10.2965	0.796355	1	No	Up
osa-miR1862f	-3.44699	4.41384	1	1	No	Down
10:17472904..17472962:-	-2.56274e-15	5.332	1	1	No	Down
10:19749195..19749266:-	-2.56274e-15	5.26436	1	1	No	Down
11:11037075..11037160:+	-2.56274e-15	4.39816	1	1	No	Down
11:11396756..11396839:+	-2.56274e-15	5.53854	1	1	No	Down
11:17108185..17108261:+	-2.56274e-15	5.12511	1	1	No	Down
11:19317773..19317836:+	-2.56274e-15	5.39286	1	1	No	Down
12:13410140..13410184:-	-2.56274e-15	7.11713	1	1	No	Down
12:20588238..20588285:-	-2.56274e-15	4.64888	1	1	No	Down
12:23853087..23853174:-	-2.56274e-15	4.1036	1	1	No	Down
12:26339658..26339702:-	-2.56274e-15	11.767	1	1	No	Down
12:6898003..6898087:-	-2.56274e-15	4.71191	1	1	No	Down
1:1445449..1445517:-	-2.56274e-15	4.7508	1	1	No	Down
1:18693810..18693896:-	-2.56274e-15	5.12762	1	1	No	Down
1:20588441..20588513:+	-2.56274e-15	6.45121	1	1	No	Down
1:42634449..42634530:-	-2.56274e-15	8.67784	1	1	No	Down
2:10873083..10873148:+	-2.56274e-15	5.56498	1	1	No	Down
2:13849049..13849117:+	-2.56274e-15	6.45886	1	1	No	Down
2:13916620..13916705:+	-2.56274e-15	4.54139	1	1	No	Down
2:15842982..15843043:+	-2.56274e-15	4.99827	1	1	No	Down
2:22950923..22951002:+	-2.56274e-15	5.33549	1	1	No	Down
2:23768887..23768967:-	-2.56274e-15	10.2577	1	1	No	Down
2:23768888..23768967:-	-2.56274e-15	11.4984	1	1	No	Down
2:24706508..24706598:-	-2.56274e-15	4.35726	1	1	No	Down
2:7940659..7940718:+	-2.56274e-15	4.48318	1	1	No	Down
3:13639028..13639093:-	-2.56274e-15	9.22435	1	1	No	Down
3:23661014..23661073:+	-2.56274e-15	8.69435	1	1	No	Down
3:2486734..2486801:-	-2.56274e-15	8.43944	1	1	No	Down
3:31179809..31179868:-	-2.56274e-15	8.3487	1	1	No	Down
3:31181907..31181966:-	-2.56274e-15	8.3487	1	1	No	Down
3:31184005..31184064:-	-2.56274e-15	8.3487	1	1	No	Down
3:31186103..31186162:-	-2.56274e-15	8.3352	1	1	No	Down
3:31188224..31188283:-	-2.56274e-15	8.3487	1	1	No	Down
3:33130656..33130739:+	-2.56274e-15	4.71034	1	1	No	Down
4:25386653..25386716:+	-2.56274e-15	4.96247	1	1	No	Down
4:27239126..27239191:+	-2.56274e-15	9.12831	1	1	No	Down
4:29151578..29151651:+	-2.56274e-15	6.34203	1	1	No	Down
4:32897689..32897748:-	-2.56274e-15	8.69435	1	1	No	Down
5:25658249..25658339:-	-2.56274e-15	5.81677	1	1	No	Down
5:26570148..26570202:-	-2.56274e-15	9.06807	1	1	No	Down
5:26916778..26916859:-	-2.56274e-15	5.33632	1	1	No	Down
5:29460032..29460117:+	-2.56274e-15	4.69406	1	1	No	Down
5:3009739..3009827:-	-2.56274e-15	6.00016	1	1	No	Down
5:64704..64785:-	-2.56274e-15	8.83092	1	1	No	Down
6:13329846..13329929:+	-2.56274e-15	4.86642	1	1	No	Down
6:13624967..13625053:+	-2.56274e-15	5.12762	1	1	No	Down
6:20283059..20283151:+	-2.56274e-15	4.38633	1	1	No	Down
6:30594726..30594808:-	-2.56274e-15	4.50334	1	1	No	Down
7:20473395..20473453:-	-2.56274e-15	4.79961	1	1	No	Down
7:25572265..25572315:+	-2.56274e-15	5.18033	1	1	No	Down
8:18551115..18551178:+	-2.56274e-15	5.01132	1	1	No	Down
8:18656535..18656591:+	-2.56274e-15	7.12158	1	1	No	Down
8:18656536..18656590:+	-2.56274e-15	5.88961	1	1	No	Down
8:24887664..24887721:-	-2.56274e-15	5.7168	1	1	No	Down
8:5524848..5524914:-	-2.56274e-15	7.88546	1	1	No	Down
9:1802159..1802217:-	-2.56274e-15	5.48215	1	1	No	Down
9:22353355..22353434:+	-2.56274e-15	5.69722	1	1	No	Down
osa-miR156b-5p	-2.56274e-15	8.73872	1	1	No	Down
osa-miR156c-5p	-2.56274e-15	7.28978	1	1	No	Down
osa-miR160d-5p	-2.56274e-15	9.60656	1	1	No	Down
osa-miR166a-3p	-2.56274e-15	15.3457	1	1	No	Down
6:12925925..12925982:-	-2.56274e-15	14.2511	1	1	No	Down
osa-miR167f	-2.56274e-15	13.595	1	1	No	Down
osa-miR171e-3p	-2.56274e-15	6.932	1	1	No	Down
osa-miR171g	-2.56274e-15	4.90933	1	1	No	Down
osa-miR1846b-3p	-2.56274e-15	6.65624	1	1	No	Down
osa-miR1846b-5p	-2.56274e-15	6.98144	1	1	No	Down
osa-miR1861a	-2.56274e-15	5.07148	1	1	No	Down
osa-miR1861h	-2.56274e-15	7.15815	1	1	No	Down
osa-miR1863b.2	-2.56274e-15	3.88305	1	1	No	Down
osa-miR1871	-2.56274e-15	5.91241	1	1	No	Down
osa-miR1874-3p	-2.56274e-15	6.85727	1	1	No	Down
osa-miR1883a	-2.56274e-15	4.10571	1	1	No	Down
osa-miR1883b	-2.56274e-15	3.99456	1	1	No	Down
osa-miR2865	-2.56274e-15	4.83297	1	1	No	Down
osa-miR435	-2.56274e-15	4.38704	1	1	No	Down
osa-miR5143a	-2.56274e-15	3.9415	1	1	No	Down
osa-miR7694-3p	-2.56274e-15	4.8095	1	1	No	Down
