# Supplementary material for: Identification of microRNAs That Provide a Low Light Stress Tolerance-Mediated Signaling Pathway during Vegetative Growth in Rice
Source: Plants (Basel). 2022 Sep 28;11(19):2558. doi: 10.3390/plants11192558 (PMC9614602; doi:10.3390/plants11192558)
Supplement: Supplementary file 1 [file plants-11-02558-s001.zip › Table S3-List of miRNAs and target gene primers used in this study.xlsx]

## Sheet: Supplimentary Table S3
Table S3: List of miRNA sequences and primers of their target genes expression analysis
	miRNAs	miRNA sequence	Target name	Forward primer	Reverse primer
Known	osa-miR166c-3p	TCGGACCAGGCTTCATTCCCC	rolled leaf1, putative, expressed [PFAM]	AAGTGGTGTATGCCTTGGGG	CCGCCCATTATAGACCACCC
Known	osa-miR2102-3p	CGGGGCCGGTTCCGGTGGAGGT	chlorophyll a-b binding protein , chloroplast precursor, putative, expressed	ATGCACGGGTTCAGTGTTCA	TTTTGACCACGACGAGACGA
Known	osa-miR530-3p	AGGTGCAGAGGCAGATGCAAC	ubiquinone biosynthesis protein COQ4, putative, expressed	TGGGCTTCAAAAGCTGGTCT	GGGCATCGCTATAATATCCCCA
Novel	osa-novmiR1	AGCTCGTCGGGCTTGCTGCGGT	Ribonucleoside-diphosphate reductase	AGAAGGCGTCCGTAATGTCC	ACCATACGAACACTTTGGGAGAA
Novel	osa-novmiR2	AAGTCCTCGTGTTGCATCCCT	cytochrome P450 87A3, putative, expressed [PFAM]	AGGCCTTGCAGGACATTGAA	TCCAGAGAGCATCAAAACCACA
Novel	osa-novmiR3	TGCCGGTCATATGTATCGAACT	granule-bound starch synthase 1b, chloroplast precursor, putative, expressed	CAAGCTGAAGTTGGGTTGCC	CCACGAACTCTGGAATGGCT
Novel	osa-novmiR4	ACCGCTTCATGAACTTTCAGG	NAC domain-containing protein 48, putative, expressed	AAGGGCGAGAAGACCAACTG	TCATCCAACCTGAGGCTGTTC
Novel	osa-novmiR5	CAAATCCTGTCATCCCTACC	FAD dependent oxidoreductase	CAAGTCGTTTGATGCACGGA	CACGTTCTCGGCTCCAAATC
Novel	osa-novmiR5	CAAATCCTGTCATCCCTACC	Cryptochrome 2 apoprotein	GAGCTTTCGGCACTGGGAAT	CACTCTCCAAACCTGGGACA
		Forward primer	Reverse primer
Actin		CGCAGTCCAAGAGGGGTATC	GATTGGCCTTGGGGTTGAGA
U6		CTCGCTTCGGCAGCACATATACT	ACGCTTCACGAATTTGCGTGTC
